# Supplementary material for: Dynamic Transcriptome Analysis Reveals Potential Long Non-coding RNAs Governing Postnatal Pineal Development in Pig
Source: Front Genet. 2019 May 3;10:409. doi: 10.3389/fgene.2019.00409 (PMC6510172; doi:10.3389/fgene.2019.00409)
Supplement: Table S2 — Summary of the predicted lncRNAs in the Sus scrofa pineal gland. [file Table_2.XLSX]

## Sheet: lnc
Lnc_ID	Gene_ID	Class_code	Chr	Strand	Range	Length	Exon_num
TCONS_00000065	XLOC_000030	u	1	+	738683-738729,757169-757239,818057-818178,819495-819901	647	4
TCONS_00000066	XLOC_000030	u	1	+	738715-738729,757169-757239,759401-761556	2242	3
TCONS_00000097	XLOC_000064	u	1	+	887775-887946,889583-889961	551	2
TCONS_00000120	XLOC_000081	x	1	+	1698062-1698223,1707172-1712151	5142	2
TCONS_00000121	XLOC_000081	u	1	+	1698781-1698946,1699917-1704764	5014	2
TCONS_00000122	XLOC_000081	u	1	+	1698781-1698946,1707172-1712151	5146	2
TCONS_00000123	XLOC_000081	u	1	+	1698938-1698946,1699496-1699634,1699917-1704764	4996	3
TCONS_00000125	XLOC_000081	u	1	+	1699189-1699634,1699917-1704764	5294	2
TCONS_00000128	XLOC_000083	u	1	+	1730116-1730143,1731002-1731119,1733849-1734123	421	3
TCONS_00000166	XLOC_000115	u	1	+	2121075-2121101,2121902-2121979,2122399-2122508,2124958-2126756	2014	4
TCONS_00000221	XLOC_000143	u	1	+	2631388-2631653,2632776-2632873	364	2
TCONS_00000279	XLOC_000193	o	1	+	3116128-3116200,3239467-3239656	263	2
TCONS_00000321	XLOC_000220	u	1	+	3798972-3799275,3806224-3806455,3809132-3809530	935	3
TCONS_00000322	XLOC_000220	u	1	+	3799028-3799275,3802539-3802605,3806224-3806827	919	3
TCONS_00000323	XLOC_000220	u	1	+	3799028-3799275,3802539-3802605,3806224-3806455,3809132-3809530	946	4
TCONS_00000358	XLOC_000254	u	1	+	4253026-4253164,4256674-4256777,4256910-4257171,4257409-4257481,4258073-4258194,4261841-4263106	1966	6
TCONS_00000359	XLOC_000254	u	1	+	4253026-4253164,4256674-4256777,4256910-4257171,4257409-4257481,4258073-4258194,4261715-4263106	2092	6
TCONS_00000361	XLOC_000254	u	1	+	4253880-4254232,4256910-4257171,4257409-4257481,4258073-4258194,4261715-4263106	2202	5
TCONS_00000363	XLOC_000254	u	1	+	4255698-4256777,4256910-4257171,4257409-4257481,4258073-4258194,4261715-4263106	2929	5
TCONS_00000382	XLOC_000273	u	1	+	4367049-4368069,4377579-4377707,4377994-4378087,4387490-4387929	1684	4
TCONS_00000388	XLOC_000273	u	1	+	4374967-4377707,4377994-4378087,4387490-4387929	3275	3
TCONS_00000389	XLOC_000273	u	1	+	4377512-4377707,4387490-4387929	636	2
TCONS_00000390	XLOC_000273	u	1	+	4377512-4377707,4377994-4378087,4398421-4398518	388	3
TCONS_00000406	XLOC_000294	u	1	+	4891388-4894115,4895892-4896143	2980	2
TCONS_00000431	XLOC_000318	u	1	+	4947405-4947537,4949690-4950630	1074	2
TCONS_00000604	XLOC_000472	u	1	+	7208076-7208140,7209065-7209204,7215044-7217688	2850	3
TCONS_00000634	XLOC_000493	u	1	+	7614866-7615163,7619102-7619218	415	2
TCONS_00000715	XLOC_000559	u	1	+	8330863-8333166,8340708-8346022	7619	2
TCONS_00000716	XLOC_000559	u	1	+	8330863-8333166,8348234-8348405,8349252-8349322,8352969-8353352	2931	4
TCONS_00000717	XLOC_000559	u	1	+	8330863-8333166,8340708-8340854,8348234-8348405,8349252-8349322,8352969-8353352	3078	5
TCONS_00000722	XLOC_000559	u	1	+	8347569-8348405,8349252-8349322,8352969-8353352	1292	3
TCONS_00000815	XLOC_000636	u	1	+	9756898-9757092,9772211-9773418	1403	2
TCONS_00000857	XLOC_000676	u	1	+	10633275-10633615,10749347-10749421,10843071-10843154,10979882-10979998,10999712-11001414	2320	5
TCONS_00000979	XLOC_000676	u	1	+	10978174-10978187,10979882-10979998,10999712-11001414	1834	3
TCONS_00001240	XLOC_001011	u	1	+	14752811-14753784,14755804-14758955	4126	2
TCONS_00001327	XLOC_001069	u	1	+	16683624-16683883,16686116-16686773	918	2
TCONS_00001329	XLOC_001070	u	1	+	16718545-16718642,16719092-16719164,16726372-16727363	1163	3
TCONS_00001331	XLOC_001070	u	1	+	16718565-16718642,16719092-16722108	3095	2
TCONS_00001332	XLOC_001070	u	1	+	16718620-16718642,16819008-16820218	1234	2
TCONS_00001333	XLOC_001070	u	1	+	16718621-16718642,16719092-16719164,16726370-16727363	1089	3
TCONS_00001377	XLOC_001111	u	1	+	17138591-17138612,17143801-17144323	545	2
TCONS_00001386	XLOC_001120	u	1	+	17754335-17754390,17779674-17780301	684	2
TCONS_00001440	XLOC_001173	u	1	+	18618100-18620162,18623082-18624267	3249	2
TCONS_00001527	XLOC_001259	u	1	+	18763570-18764492,18852061-18852181	1044	2
TCONS_00001528	XLOC_001259	x	1	+	18764301-18764492,18900093-18900858	958	2
TCONS_00001614	XLOC_001324	u	1	+	21068798-21068809,21069055-21069431	389	2
TCONS_00001630	XLOC_001340	u	1	+	21245053-21245095,21253497-21253925	472	2
TCONS_00002154	XLOC_001742	x	1	+	29161673-29161721,29202128-29202177,29265452-29265710,29279421-29279592,29283611-29283983	903	5
TCONS_00002530	XLOC_002014	x	1	+	36065992-36066086,36076241-36077598	1453	2
TCONS_00002537	XLOC_002014	u	1	+	36084897-36085746,36093301-36093767	1317	2
TCONS_00002670	XLOC_002152	u	1	+	36319652-36319776,36321517-36321567,36331399-36331621,36348039-36349325	1686	4
TCONS_00002672	XLOC_002152	u	1	+	36321514-36321567,36331399-36331512,36348039-36349325	1455	3
TCONS_00002736	XLOC_002205	u	1	+	37231697-37232007,37250879-37250986,37262884-37263660	1196	3
TCONS_00002737	XLOC_002205	u	1	+	37231697-37232007,37250879-37250986,37265867-37265976,37288552-37288663,37288974-37289049	717	5
TCONS_00002738	XLOC_002205	u	1	+	37231697-37232007,37250879-37250986,37450339-37450893	974	3
TCONS_00002739	XLOC_002205	u	1	+	37231697-37232007,37250879-37250986,37265867-37265976,37477610-37477843	763	4
TCONS_00002752	XLOC_002205	u	1	+	37265644-37265976,37352397-37352509	446	2
TCONS_00002866	XLOC_002327	u	1	+	37920506-37922460,37951250-37952506	3212	2
TCONS_00002905	XLOC_002366	x	1	+	38005177-38005271,38006306-38006431,38027620-38027699	301	3
TCONS_00002959	XLOC_002414	u	1	+	40353624-40353754,40451700-40452054	486	2
TCONS_00002960	XLOC_002414	u	1	+	40353629-40353754,40451700-40451780,40469275-40469364	297	3
TCONS_00002975	XLOC_002429	u	1	+	40473438-40473460,40505408-40505528,40566204-40567002	943	3
TCONS_00003017	XLOC_002471	u	1	+	40625654-40625693,40638502-40639080	619	2
TCONS_00003026	XLOC_002479	u	1	+	40662182-40662520,40665133-40665214,40672605-40672708,40685554-40685918	890	4
TCONS_00003027	XLOC_002479	u	1	+	40662182-40662520,40672605-40672708,40685554-40685918	808	3
TCONS_00003028	XLOC_002479	u	1	+	40662402-40662520,40672605-40672708,40685554-40685661,40686468-40688972	2836	4
TCONS_00003029	XLOC_002479	u	1	+	40662402-40662520,40672605-40672708,40685554-40685661,40694922-40698079	3489	4
TCONS_00003030	XLOC_002479	u	1	+	40662411-40662520,40665133-40665214,40672605-40672708,40685554-40685661,40686468-40688972	2909	5
TCONS_00003054	XLOC_002502	u	1	+	40731505-40731785,40734179-40734457	560	2
TCONS_00003067	XLOC_002515	u	1	+	40750341-40750478,40760047-40760418	510	2
TCONS_00003068	XLOC_002515	u	1	+	40750394-40750478,40760047-40760204,40764286-40764619	577	3
TCONS_00003101	XLOC_002541	u	1	+	41288621-41289433,41290133-41290328,41301664-41302761	2107	3
TCONS_00003103	XLOC_002541	u	1	+	41288621-41290328,41499995-41500166,41504529-41504930	2282	3
TCONS_00003104	XLOC_002541	u	1	+	41289036-41289049,41290133-41290328,41499995-41500166,41504529-41504596,41593258-41593313,41608747-41608951,41639696-41639752	768	7
TCONS_00003111	XLOC_002541	u	1	+	41301689-41301728,41499995-41500166,41504529-41504596,41529310-41530875	1846	4
TCONS_00003268	XLOC_002541	u	1	+	41589312-41589930,41593258-41593313,41608747-41608951,41773981-41774077,41775072-41777709	3615	5
TCONS_00003269	XLOC_002541	u	1	+	41589891-41589930,41593258-41593313,41608747-41609508	858	3
TCONS_00003270	XLOC_002541	u	1	+	41589891-41589930,41593258-41593313,41608747-41608951,41718269-41718383	416	4
TCONS_00003418	XLOC_002847	u	1	+	42931463-42931762,42933044-42933149	406	2
TCONS_00003452	XLOC_002870	u	1	+	43282341-43282557,43287048-43287139,43290015-43290105,43296985-43297040	456	4
TCONS_00003453	XLOC_002870	u	1	+	43282341-43282557,43287048-43287139,43290015-43290105,43296414-43296501,43296985-43297040	544	5
TCONS_00003549	XLOC_002945	x	1	+	45024287-45026714,45049602-45049701	2528	2
TCONS_00003589	XLOC_002971	u	1	+	46525986-46526117,46526427-46526570	276	2
TCONS_00003615	XLOC_002997	u	1	+	46911498-46911958,46914374-46921208	7296	2
TCONS_00003874	XLOC_003239	u	1	+	50474840-50475257,50475383-50475785,50476015-50476873	1680	3
TCONS_00003984	XLOC_003301	u	1	+	52446028-52447018,52447350-52447417	1059	2
TCONS_00003985	XLOC_003303	u	1	+	52447498-52448035,52459867-52461356	2028	2
TCONS_00004195	XLOC_003496	u	1	+	54004299-54004504,54005394-54005645	458	2
TCONS_00004331	XLOC_003587	u	1	+	56295815-56296423,56346499-56346550,56352716-56353945	1891	3
TCONS_00004333	XLOC_003587	u	1	+	56295967-56296423,56307148-56307217	527	2
TCONS_00004337	XLOC_003587	u	1	+	56296133-56296423,56300030-56300073,56346499-56346550,56360453-56360585	520	4
TCONS_00004410	XLOC_003659	u	1	+	57073444-57073603,57073693-57073890,57077204-57077905	1060	3
TCONS_00004494	XLOC_003716	u	1	+	58548250-58548487,58581845-58581958,58586485-58586531	399	3
TCONS_00004504	XLOC_003726	u	1	+	58685417-58685462,58685514-58685682	215	2
TCONS_00004507	XLOC_003729	u	1	+	58724549-58724894,58770681-58770884	550	2
TCONS_00004508	XLOC_003729	o	1	+	58724549-58724894,58888029-58888225	543	2
TCONS_00004607	XLOC_003828	u	1	+	59075928-59075962,59079947-59086409	6498	2
TCONS_00004965	XLOC_004161	x	1	+	64488897-64488960,64507747-64507845,64665181-64665245,64762949-64763055,64859409-64867011	7938	5
TCONS_00004966	XLOC_004161	o	1	+	64488897-64488960,64507747-64507845,64665181-64665245,64762949-64763055,64859409-64859526,65045329-65045431,65226761-65226842,65340183-65340230,65344853-65344956,65348670-65348772,65352759-65353773	1908	11
TCONS_00004975	XLOC_004167	u	1	+	64541460-64545670,64548291-64555489	11410	2
TCONS_00005303	XLOC_004161	u	1	+	65218007-65218033,65226761-65226842,65340183-65340230,65344853-65344956,65348670-65348772,65352759-65353773	1379	6
TCONS_00005304	XLOC_004161	u	1	+	65218007-65218033,65226761-65226842,65340183-65340230,65344853-65344956,65348670-65348772,65352759-65352855,65370446-65370559	575	7
TCONS_00005317	XLOC_004503	u	1	+	65242513-65247191,65247554-65249303	6429	2
TCONS_00005438	XLOC_004161	u	1	+	65453657-65453752,65454557-65455226	766	2
TCONS_00005571	XLOC_004751	u	1	+	67712802-67713142,67879678-67879810,67904339-67904396	532	3
TCONS_00005577	XLOC_004751	u	1	+	67760050-67760123,67904339-67904451,67948360-67948384,68007175-68007260,68008089-68008400	610	5
TCONS_00005867	XLOC_005040	u	1	+	69834571-69834878,69865390-69866111	1030	2
TCONS_00006022	XLOC_005172	u	1	+	73510599-73510643,73512708-73512817,73513347-73513539,73537874-73538892	1367	4
TCONS_00006026	XLOC_005172	u	1	+	73513483-73513539,73515030-73516931	1959	2
TCONS_00006059	XLOC_005193	u	1	+	73827856-73828577,73829979-73829997	741	2
TCONS_00006120	XLOC_005250	u	1	+	74349513-74349839,74349958-74350733	1103	2
TCONS_00006146	XLOC_005264	u	1	+	74760558-74761568,74766067-74766204,74768161-74768926	1915	3
TCONS_00006147	XLOC_005264	u	1	+	74762899-74763248,74766067-74766204,74768161-74768926	1254	3
TCONS_00006149	XLOC_005265	u	1	+	74769130-74770843,74773074-74773313,74788227-74788377,74789348-74789520	2278	4
TCONS_00006151	XLOC_005265	u	1	+	74772393-74773313,74788227-74788377,74793867-74794024,74834814-74834948	1365	4
TCONS_00006152	XLOC_005265	u	1	+	74772770-74773313,74788227-74788377,74793867-74794024,74854126-74854205	933	4
TCONS_00006337	XLOC_005419	u	1	+	76877865-76878384,76896083-76896136	574	2
TCONS_00006356	XLOC_005429	u	1	+	76961043-76961495,76967217-76967295	532	2
TCONS_00006381	XLOC_005447	u	1	+	77404816-77405732,77413971-77414827	1774	2
TCONS_00006388	XLOC_005453	u	1	+	77477762-77478850,77479077-77480366	2379	2
TCONS_00006393	XLOC_005457	u	1	+	77554735-77555007,77557154-77557246,77560752-77561043,77561621-77562158	1196	4
TCONS_00006397	XLOC_005457	u	1	+	77559307-77560049,77560752-77561043,77561621-77562158	1573	3
TCONS_00006629	XLOC_005682	u	1	+	80503566-80503603,80726468-80726553,80805148-80805254,80907414-80907460,80922658-80922757,80938380-80938520,80951542-80951684,80957891-80957910	682	8
TCONS_00006805	XLOC_005682	u	1	+	80922672-80922757,80934683-80934754,80936369-80936514,80938380-80938520,80951542-80951827	731	5
TCONS_00006806	XLOC_005682	u	1	+	80922689-80922754,80934683-80934754,80936369-80936514,80938380-80938520,80951542-80951827	711	5
TCONS_00006816	XLOC_005682	u	1	+	80937921-80938520,80951542-80951827	886	2
TCONS_00006834	XLOC_005883	u	1	+	80981307-80981391,80995022-80996721	1785	2
TCONS_00006891	XLOC_005935	u	1	+	81893058-81893267,81893700-81893914	425	2
TCONS_00007010	XLOC_006006	u	1	+	82746008-82748211,82751129-82751812	2888	2
TCONS_00007022	XLOC_006017	u	1	+	82765191-82765802,82767182-82767290,82769828-82769947,82773418-82773610,82776165-82776260,82789925-82790048	1254	6
TCONS_00007023	XLOC_006017	u	1	+	82765527-82765558,82767182-82767290,82769828-82769947,82773418-82773610,82776165-82776260,82790982-82792083	1652	6
TCONS_00007025	XLOC_006017	u	1	+	82767217-82767290,82773418-82773610,82776165-82776385	488	3
TCONS_00007062	XLOC_006045	u	1	+	83396233-83396310,83421356-83421560	283	2
TCONS_00007063	XLOC_006045	u	1	+	83396245-83396310,83429199-83429298,83485113-83485237	291	3
TCONS_00007120	XLOC_006102	u	1	+	83920816-83920846,83922114-83922678	596	2
TCONS_00007153	XLOC_006127	u	1	+	84555326-84556321,84643073-84643158,84833821-84833932,84848933-84849024,84891961-84892100,84904253-84904579	1753	6
TCONS_00007238	XLOC_006127	u	1	+	84773194-84773360,84833821-84833923	270	2
TCONS_00007277	XLOC_006250	u	1	+	84915862-84917725,84919446-84919873	2292	2
TCONS_00007394	XLOC_006353	u	1	+	86744833-86747268,86748908-86749756	3285	2
TCONS_00007395	XLOC_006353	u	1	+	86744833-86749046,86755174-86755198	4239	2
TCONS_00007466	XLOC_006414	u	1	+	87270818-87271335,87275682-87281638	6475	2
TCONS_00007474	XLOC_006421	u	1	+	87347904-87347959,87349469-87349581,87351361-87351435,87352514-87355903	3634	4
TCONS_00007475	XLOC_006421	u	1	+	87347919-87347959,87349326-87349581,87351361-87355903	4840	3
TCONS_00007476	XLOC_006421	u	1	+	87347919-87347959,87349326-87349581,87412997-87413156,87413839-87413986,87414959-87415005	652	5
TCONS_00007477	XLOC_006421	u	1	+	87348377-87349581,87351361-87351435,87352514-87355903	4670	3
TCONS_00007478	XLOC_006421	u	1	+	87349448-87349581,87412997-87413156,87413839-87414768	1224	3
TCONS_00007481	XLOC_006423	u	1	+	87358314-87358609,87374810-87375720	1207	2
TCONS_00007534	XLOC_006476	u	1	+	87489869-87489951,87491992-87492152,87492253-87497191	5183	3
TCONS_00007535	XLOC_006476	u	1	+	87490063-87492152,87492253-87497191	7029	2
TCONS_00007604	XLOC_006545	u	1	+	87640458-87640658,87652355-87652470,87663929-87664243	632	3
TCONS_00007607	XLOC_006545	u	1	+	87647030-87647254,87652355-87652470,87663929-87664033,87712038-87712812	1221	4
TCONS_00007610	XLOC_006545	u	1	+	87652075-87652470,87663929-87664243	711	2
TCONS_00007706	XLOC_006645	u	1	+	87831240-87831278,87831332-87831837	545	2
TCONS_00007877	XLOC_006777	u	1	+	91082116-91082170,91082245-91082330,91082570-91082931	503	3
TCONS_00008341	XLOC_007147	u	1	+	100882095-100882122,100886846-100886965,100887957-100888180,100891607-100891670,100906364-100906519	592	5
TCONS_00008342	XLOC_007147	u	1	+	100882095-100882122,100886846-100886965,100887957-100888180,100906364-100906562,100908404-100908420	588	5
TCONS_00008343	XLOC_007147	u	1	+	100882095-100882122,100886846-100886965,100887957-100888180,101004218-101004313,101029577-101029649	541	5
TCONS_00008344	XLOC_007147	u	1	+	100882095-100882122,100886846-100886965,100887957-100888180,101004218-101004313,101042295-101042358	532	5
TCONS_00008345	XLOC_007147	u	1	+	100886845-100886965,100887953-100888180,100908403-100908582,101004218-101004313,101029577-101029649	698	5
TCONS_00008585	XLOC_007340	u	1	+	106898457-106898706,106898808-106900791	2234	2
TCONS_00008593	XLOC_007345	u	1	+	106933244-106933434,106963094-106963969	1067	2
TCONS_00008706	XLOC_007409	x	1	+	108923705-108924011,108924857-108925202	653	2
TCONS_00008802	XLOC_007489	u	1	+	110878943-110879317,110879877-110888580	9079	2
TCONS_00008808	XLOC_007489	u	1	+	110954868-110955651,110995333-111009738	15190	2
TCONS_00008904	XLOC_007553	u	1	+	112942445-112942520,112944219-112944851	709	2
TCONS_00008905	XLOC_007553	u	1	+	112942576-112942624,112944223-112944851	678	2
TCONS_00008906	XLOC_007553	u	1	+	112942606-112942624,112944066-112944851	805	2
TCONS_00008953	XLOC_007583	x	1	+	113504445-113504513,113585385-113585504,113598345-113598408,113656215-113656323,113660684-113660759,113676906-113677114,113681601-113683188	2235	7
TCONS_00008954	XLOC_007583	x	1	+	113585415-113585504,113598345-113598408,113676906-113679289	2538	3
TCONS_00008961	XLOC_007590	u	1	+	113626743-113626927,113645297-113645995	884	2
TCONS_00008963	XLOC_007590	u	1	+	113637371-113637998,113639703-113639797,113645297-113645995	1422	3
TCONS_00008967	XLOC_007590	u	1	+	113640739-113640778,113645297-113645995	739	2
TCONS_00008975	XLOC_007583	u	1	+	113657511-113657533,113676906-113679289	2407	2
TCONS_00008980	XLOC_007583	u	1	+	113660686-113660759,113676906-113677033,113677352-113679289	2140	3
TCONS_00008981	XLOC_007583	u	1	+	113660686-113660759,113676906-113679289	2458	2
TCONS_00008982	XLOC_007583	u	1	+	113660738-113660759,113676906-113677114,113681601-113681843,113683229-113683432,113748904-113749365	1140	5
TCONS_00008987	XLOC_007583	u	1	+	113680839-113681843,113683227-113683432,113748904-113749365	1673	3
TCONS_00009041	XLOC_007657	u	1	+	114037917-114041113,114096147-114096237	3288	2
TCONS_00009062	XLOC_007677	x	1	+	114266934-114267022,114288512-114288636,114289261-114289410,114316436-114322141	6070	4
TCONS_00009068	XLOC_007682	u	1	+	115078676-115079461,115129725-115129832,115133046-115133428	1277	3
TCONS_00009069	XLOC_007682	u	1	+	115078710-115079461,115125406-115125453	800	2
TCONS_00009360	XLOC_007913	u	1	+	117138083-117138438,117145929-117146181	609	2
TCONS_00009691	XLOC_008132	u	1	+	122579512-122582047,122587517-122587618,122602244-122602303,122616693-122618815	4821	4
TCONS_00009694	XLOC_008132	u	1	+	122602262-122602303,122609368-122615835	6510	2
TCONS_00009758	XLOC_008178	x	1	+	123461507-123461592,123473705-123473724,123474790-123474880,123475421-123480438	5215	4
TCONS_00009759	XLOC_008178	x	1	+	123461523-123461592,123473645-123473724,123474790-123474880,123475421-123480438	5259	4
TCONS_00009760	XLOC_008178	x	1	+	123462438-123462462,123474792-123474880,123475421-123480438	5132	3
TCONS_00009763	XLOC_008178	u	1	+	123470331-123473724,123474790-123474880,123475421-123480438	8503	3
TCONS_00009765	XLOC_008178	u	1	+	123474244-123474880,123475421-123480438	5655	2
TCONS_00009890	XLOC_008294	o	1	+	125060712-125060814,125309975-125310056,125312125-125312201,125313409-125314188,125317852-125321498	4689	5
TCONS_00009892	XLOC_008294	o	1	+	125060726-125060814,125297359-125297621	352	2
TCONS_00010014	XLOC_008294	u	1	+	125310030-125310056,125310282-125310387,125312125-125312201,125313409-125313472,125346011-125346748	1012	5
TCONS_00010015	XLOC_008294	u	1	+	125314094-125314188,125344915-125346748	1929	2
TCONS_00010336	XLOC_008687	u	1	+	127019339-127020325,127021371-127021803	1420	2
TCONS_00010338	XLOC_008687	u	1	+	127019350-127019449,127019938-127021803	1966	2
TCONS_00010838	XLOC_009009	u	1	+	132501756-132501905,132507570-132507671,132532617-132532641	277	3
TCONS_00011103	XLOC_009241	u	1	+	136290184-136290632,136291461-136291593	582	2
TCONS_00011115	XLOC_009252	u	1	+	136372430-136372504,136374452-136374778	402	2
TCONS_00011155	XLOC_009252	u	1	+	136446651-136447387,136467757-136468074,136476990-136477720	1786	3
TCONS_00011169	XLOC_009252	u	1	+	136465473-136465503,136467757-136468074,136476990-136477720	1080	3
TCONS_00011246	XLOC_009349	u	1	+	138201766-138202957,138214160-138214272	1305	2
TCONS_00011253	XLOC_009356	u	1	+	138228051-138228232,138229400-138229698	481	2
TCONS_00011254	XLOC_009357	u	1	+	138229860-138229914,138235891-138236138	303	2
TCONS_00011257	XLOC_009360	u	1	+	138236899-138237335,138238276-138240591	2753	2
TCONS_00011259	XLOC_009360	u	1	+	138237325-138238426,138242449-138242852	1506	2
TCONS_00011262	XLOC_009360	u	1	+	138237325-138238426,138242449-138242600,138262150-138263459	2564	3
TCONS_00011269	XLOC_009360	u	1	+	138255362-138255528,138257228-138258110,138258263-138260681	3469	3
TCONS_00011270	XLOC_009360	u	1	+	138255453-138255528,138257228-138258110,138260685-138260788,138261509-138261645,138262150-138263459	2510	5
TCONS_00011271	XLOC_009360	u	1	+	138255491-138255528,138257228-138258110,138261474-138263459	2907	3
TCONS_00011272	XLOC_009360	u	1	+	138255491-138255528,138257228-138258110,138258263-138260312,138260685-138260788,138261474-138263459	5061	5
TCONS_00011274	XLOC_009360	u	1	+	138256958-138258110,138260685-138260758	1227	2
TCONS_00011275	XLOC_009360	u	1	+	138260895-138261645,138262150-138263459	2061	2
TCONS_00011383	XLOC_009443	u	1	+	141443105-141443603,141444772-141444880,141445131-141447035	2513	3
TCONS_00011385	XLOC_009443	u	1	+	141443359-141443603,141444770-141444880,141445131-141447035	2261	3
TCONS_00011530	XLOC_009555	u	1	+	144788421-144788519,144795314-144795438,144820962-144821671	934	3
TCONS_00011531	XLOC_009555	u	1	+	144788449-144788519,144795314-144797201	1959	2
TCONS_00011534	XLOC_009555	u	1	+	144788467-144789907,144795314-144797201	3329	2
TCONS_00011535	XLOC_009555	u	1	+	144793604-144795438,144820962-144821671	2545	2
TCONS_00011657	XLOC_009661	u	1	+	146221905-146222187,146233347-146233884	821	2
TCONS_00011724	XLOC_009719	u	1	+	147782390-147783019,147790550-147790623,147791996-147792756	1465	3
TCONS_00011728	XLOC_009719	u	1	+	147789940-147789998,147790550-147790623,147792143-147792756	747	3
TCONS_00011746	XLOC_009730	u	1	+	148206712-148206912,148265701-148265757,148267059-148267476	676	3
TCONS_00011747	XLOC_009730	u	1	+	148206712-148206912,148279434-148279632,148304170-148304222	453	3
TCONS_00011748	XLOC_009730	u	1	+	148206756-148206912,148228025-148228134,148229584-148229721	405	3
TCONS_00011749	XLOC_009730	u	1	+	148206756-148206912,148249674-148249774,148249854-148250058,148251337-148252792	1919	4
TCONS_00011750	XLOC_009730	u	1	+	148206756-148206912,148249674-148249774,148249854-148250058,148251337-148252418,148254387-148254422	1581	5
TCONS_00011797	XLOC_009773	u	1	+	148327573-148328072,148363912-148364367	956	2
TCONS_00011798	XLOC_009773	u	1	+	148327573-148328072,148364790-148365411	1122	2
TCONS_00011930	XLOC_009891	u	1	+	150071920-150073073,150075351-150075739	1543	2
TCONS_00011931	XLOC_009891	u	1	+	150074298-150074366,150075351-150075739	458	2
TCONS_00011960	XLOC_009919	u	1	+	150144726-150150550,150159644-150159772	5954	2
TCONS_00012189	XLOC_010130	u	1	+	152981327-152982179,152986035-152986182,152987288-152987522	1236	3
TCONS_00012190	XLOC_010130	u	1	+	152981574-152982179,152987288-152987522	841	2
TCONS_00012195	XLOC_010134	x	1	+	153392277-153392858,153393849-153395620	2354	2
TCONS_00012439	XLOC_010352	u	1	+	159105098-159105130,159109114-159109735	655	2
TCONS_00012532	XLOC_010432	u	1	+	160208185-160208526,160223684-160223734	393	2
TCONS_00012707	XLOC_010579	u	1	+	163790441-163790810,163825198-163825485,163826519-163826589,163841280-163841319	769	4
TCONS_00012726	XLOC_010579	u	1	+	163823943-163824472,163825198-163825485,163826519-163826945	1245	3
TCONS_00012891	XLOC_010727	x	1	+	166087565-166089418,166090852-166091709	2712	2
TCONS_00012937	XLOC_010766	u	1	+	166855427-166855454,166856521-166856704,166858391-166859380	1202	3
TCONS_00012951	XLOC_010775	u	1	+	166917291-166917511,166918989-166919740	973	2
TCONS_00012988	XLOC_010801	u	1	+	167523949-167523980,167524286-167525185	932	2
TCONS_00013112	XLOC_010894	u	1	+	169987328-169987410,170070318-170070527,170073103-170074263	1454	3
TCONS_00013330	XLOC_011108	u	1	+	170612764-170612964,170616466-170618063	1799	2
TCONS_00013385	XLOC_011162	u	1	+	171509036-171509536,171514124-171514234,171515644-171515753,171536519-171536559	763	4
TCONS_00013386	XLOC_011162	u	1	+	171509464-171509536,171514124-171514234,171515644-171515753,171544987-171545034,171653087-171653181,171677545-171677596	489	6
TCONS_00013414	XLOC_011183	u	1	+	172433968-172434325,172693874-172693962	447	2
TCONS_00013756	XLOC_011522	u	1	+	174877910-174878404,174891386-174893042	2152	2
TCONS_00013844	XLOC_011584	u	1	+	175511035-175512161,175512313-175513664	2479	2
TCONS_00013859	XLOC_011599	u	1	+	175539111-175540388,175543083-175548635	6831	2
TCONS_00013860	XLOC_011599	u	1	+	175539111-175540388,175543083-175543290,175545094-175545167,175548967-175549037,175550029-175551896,175556458-175557738	4780	6
TCONS_00013861	XLOC_011599	u	1	+	175539111-175540388,175543083-175548077,175548967-175557738	15045	3
TCONS_00013862	XLOC_011599	u	1	+	175539111-175540388,175543083-175543290,175548967-175557738	10258	3
TCONS_00013863	XLOC_011599	u	1	+	175540220-175540388,175548967-175549037,175556458-175557738	1521	3
TCONS_00014072	XLOC_011807	u	1	+	176414563-176414646,176414736-176414858,176454405-176454713	516	3
TCONS_00014121	XLOC_011848	u	1	+	178197656-178197809,178198068-178198110,178273937-178278716	4977	3
TCONS_00014315	XLOC_012032	u	1	+	179788949-179789013,179798462-179798579,179799527-179799734	391	3
TCONS_00014327	XLOC_012042	u	1	+	180145789-180146157,180147841-180147982,180153304-180153417,180156032-180156210,180162318-180162813	1300	5
TCONS_00014328	XLOC_012042	u	1	+	180145789-180147982,180153304-180153417,180156032-180156210,180162318-180162813	2983	4
TCONS_00014332	XLOC_012042	u	1	+	180152659-180153417,180156032-180156508	1236	2
TCONS_00014334	XLOC_012042	u	1	+	180152998-180153417,180156032-180156210,180162318-180162813	1095	3
TCONS_00014335	XLOC_012042	u	1	+	180155171-180156210,180162318-180162813	1536	2
TCONS_00014368	XLOC_012068	u	1	+	181097775-181097818,181158085-181158143,181174230-181174497,181174759-181174826,181175487-181175566,181210890-181210927	557	6
TCONS_00014389	XLOC_012068	u	1	+	181160737-181160772,181174230-181174497,181174759-181175128	674	3
TCONS_00014390	XLOC_012068	u	1	+	181162064-181162451,181174230-181174497,181174759-181174826,181175487-181176585	1823	4
TCONS_00014505	XLOC_012180	u	1	+	182956161-182956348,182956717-182956778,183049829-183050025,183057283-183057308	473	4
TCONS_00014568	XLOC_012231	x	1	+	184147669-184147773,184148874-184149090,184174751-184174820,184214850-184215027,184219552-184220192	1211	5
TCONS_00014627	XLOC_012267	u	1	+	185005072-185006732,185150893-185150964,185282074-185282126,185284078-185284107,185287740-185288311	2388	5
TCONS_00014628	XLOC_012267	u	1	+	185008989-185015918,185020784-185021721	7868	2
TCONS_00014805	XLOC_012439	u	1	+	185517566-185517843,185518072-185518161	368	2
TCONS_00014828	XLOC_012459	u	1	+	185766990-185767391,185767945-185768107,185769811-185770459	1214	3
TCONS_00014845	XLOC_012467	u	1	+	185895271-185895301,185896249-185901691	5474	2
TCONS_00014848	XLOC_012470	u	1	+	185904070-185904160,185905167-185906092	1017	2
TCONS_00014886	XLOC_012506	u	1	+	186044157-186044513,186167794-186182938	15502	2
TCONS_00014909	XLOC_012530	u	1	+	186072337-186073264,186073473-186074508	1964	2
TCONS_00014918	XLOC_012539	u	1	+	186086817-186087203,186087361-186087388	415	2
TCONS_00014971	XLOC_012591	u	1	+	186237197-186240046,186257332-186259675	5194	2
TCONS_00015076	XLOC_012667	u	1	+	188038875-188038957,188042531-188042671,188058268-188058510,188066924-188066929	473	4
TCONS_00015077	XLOC_012667	u	1	+	188038893-188038957,188041246-188041548,188042531-188042671,188057428-188057809	891	4
TCONS_00015172	XLOC_012735	u	1	+	189187157-189187282,189207577-189207792	342	2
TCONS_00015410	XLOC_012905	u	1	+	192015236-192015547,192016604-192017297	1006	2
TCONS_00015411	XLOC_012905	u	1	+	192016592-192016725,192028811-192028878,192029944-192030244	503	3
TCONS_00015435	XLOC_012928	u	1	+	192136888-192137298,192400328-192400489,192442286-192442331	619	3
TCONS_00015589	XLOC_013069	x	1	+	194678694-194678867,194691598-194691710	287	2
TCONS_00015889	XLOC_013335	x	1	+	200626676-200626872,200637246-200637289,200639224-200639376,200760604-200760649	440	4
TCONS_00015890	XLOC_013335	x	1	+	200626732-200626872,200637246-200637289,200639224-200639376,200640563-200640674,200744554-200744634	531	5
TCONS_00015959	XLOC_013396	x	1	+	201246544-201246653,201252243-201252346,201253244-201253312,201258780-201259072	576	4
TCONS_00015998	XLOC_013434	x	1	+	201354459-201354531,201392130-201392427	371	2
TCONS_00016011	XLOC_013446	u	1	+	201386226-201386808,201387628-201390870	3826	2
TCONS_00016012	XLOC_013446	u	1	+	201386369-201386808,201387797-201390870	3514	2
TCONS_00016127	XLOC_013536	u	1	+	202658647-202658730,202684474-202684851	462	2
TCONS_00016178	XLOC_013576	x	1	+	203613178-203613296,203668973-203669225	372	2
TCONS_00016285	XLOC_013648	o	1	+	207758787-207760176,207781899-207781945	1437	2
TCONS_00016392	XLOC_013732	u	1	+	208903226-208903319,208986997-208987753,209167668-209169825	3009	3
TCONS_00016394	XLOC_013732	u	1	+	208914914-208915345,208986997-208988246	1682	2
TCONS_00016395	XLOC_013732	u	1	+	208914952-208915345,208986997-208987753,209152758-209153067	1461	3
TCONS_00016396	XLOC_013732	u	1	+	208914980-208915345,208986997-208987753,209047213-209049526	3437	3
TCONS_00016397	XLOC_013732	u	1	+	208915087-208915345,208986997-208987753,209167668-209169825	3174	3
TCONS_00016498	XLOC_013732	u	1	+	209167680-209167885,209168998-209169825	1034	2
TCONS_00016522	XLOC_013847	u	1	+	209376069-209376295,209384626-209384676,209388684-209388740,209391671-209391853,209393348-209393458	629	5
TCONS_00016523	XLOC_013847	u	1	+	209376069-209376295,209384626-209384676,209388684-209388740,209391671-209391853,209407582-209407691,209420545-209420569	653	6
TCONS_00016533	XLOC_013856	u	1	+	209432569-209432764,209444521-209444642,209454424-209454532,209455685-209455796,209456410-209456524	654	5
TCONS_00017192	XLOC_014469	u	1	+	217288034-217288187,217295599-217297320	1876	2
TCONS_00017203	XLOC_014472	x	1	+	217440726-217440810,217441140-217441210,217442261-217442524,217492182-217492632	871	4
TCONS_00017318	XLOC_014558	u	1	+	219210564-219210711,219288682-219288816,219291560-219291648,219295209-219300769,219318990-219319159,219334235-219334492,219335018-219335118,219346496-219347951	7918	8
TCONS_00017404	XLOC_014634	x	1	+	219525749-219525819,219649052-219649185,219668857-219669022	371	3
TCONS_00017627	XLOC_014802	u	1	+	223312567-223315478,223318249-223318359,223344952-223345858	3930	3
TCONS_00017675	XLOC_014839	u	1	+	223752871-223754078,223754610-223759107	5706	2
TCONS_00017781	XLOC_014941	u	1	+	225718330-225718633,225725148-225725336,225726723-225728778	2549	3
TCONS_00017820	XLOC_014979	u	1	+	225795363-225797383,225797844-225797887	2065	2
TCONS_00017866	XLOC_015020	u	1	+	226297728-226298510,226306188-226306222	818	2
TCONS_00017870	XLOC_015024	u	1	+	226365825-226365947,226378976-226379117	265	2
TCONS_00017881	XLOC_015033	u	1	+	226456721-226456843,226458130-226458588	582	2
TCONS_00017953	XLOC_015095	u	1	+	228464428-228464618,228504495-228504534	231	2
TCONS_00018021	XLOC_015154	u	1	+	229515048-229516495,229518456-229518487	1480	2
TCONS_00018023	XLOC_015156	u	1	+	229518570-229518605,229520092-229520393,229520798-229526650	6191	3
TCONS_00018026	XLOC_015156	u	1	+	229519500-229520393,229520798-229521161,229539414-229540023	1868	3
TCONS_00018197	XLOC_015306	u	1	+	231703534-231703623,232001204-232001254,232038804-232038917	255	3
TCONS_00018306	XLOC_015405	u	1	+	232539180-232539670,232542915-232543050,232799281-232799426,232803002-232803052,232809499-232809562	888	5
TCONS_00018307	XLOC_015405	u	1	+	232539180-232539670,232542915-232543050,232743033-232743097,232799281-232799426,232816878-232816990,232933276-232933387	1063	6
TCONS_00018308	XLOC_015405	o	1	+	232539180-232539670,232542915-232543050,232799281-232799426,232816878-232816990,232920282-232920362,232933276-232933396,233056780-233056818	1127	7
TCONS_00018467	XLOC_015559	u	1	+	232837171-232837895,232868213-232869285	1798	2
TCONS_00018523	XLOC_015615	u	1	+	232916231-232918541,232918686-232918801	2427	2
TCONS_00018726	XLOC_015806	u	1	+	234678287-234678733,234908554-234908645,234995247-234995321	614	3
TCONS_00018727	XLOC_015806	u	1	+	234678287-234678733,234908554-234908645,235021403-235021671,235038204-235038309,235079561-235079684	1038	5
TCONS_00018728	XLOC_015806	u	1	+	234678287-234678733,234908554-234908645,235038204-235038309,235079561-235079684	769	4
TCONS_00018729	XLOC_015806	u	1	+	234678326-234678733,234908554-234908645,235038204-235038309,235335948-235336021	680	4
TCONS_00018730	XLOC_015806	u	1	+	234678343-234678733,234908554-234908645,235021403-235021671,235038204-235041197	3746	4
TCONS_00018731	XLOC_015806	u	1	+	234678343-234678733,234908554-234908645,235038204-235041197	3477	3
TCONS_00018732	XLOC_015806	u	1	+	234678343-234678733,234908554-234908645,235021403-235021671,235038204-235038309,235214560-235214683	982	5
TCONS_00018769	XLOC_015806	u	1	+	234775711-234775771,235038204-235038309,235107079-235107211,235358340-235358429,235368000-235368053,235371288-235371330,235373938-235379179	5729	7
TCONS_00018818	XLOC_015806	u	1	+	235018733-235018862,235021403-235021671,235038204-235038309,235107079-235107356	783	4
TCONS_00018819	XLOC_015806	u	1	+	235018733-235018862,235021403-235021671,235038204-235038309,235079561-235079703,235107079-235107211,235358340-235358469,235371288-235371330,235373938-235379179	6196	8
TCONS_00018996	XLOC_015806	u	1	+	235358386-235358469,235370064-235370205,235371288-235371330,235373938-235379179	5511	4
TCONS_00018997	XLOC_015806	u	1	+	235358392-235358429,235371291-235371330,235373938-235379179	5320	3
TCONS_00018998	XLOC_015806	u	1	+	235358440-235358469,235368000-235368053,235370064-235370205,235371288-235371330,235373938-235379179	5511	5
TCONS_00018999	XLOC_015806	u	1	+	235358616-235358679,235371288-235371330,235373938-235379179	5349	3
TCONS_00019101	XLOC_016114	u	1	+	236474771-236476625,236496686-236497350	2520	2
TCONS_00019120	XLOC_016133	u	1	+	236502834-236502965,236505064-236505130,236506808-236508323	1715	3
TCONS_00019192	XLOC_016184	u	1	+	236898383-236898906,236907502-236907649,236908342-236908383,236910856-236911177	1036	4
TCONS_00019193	XLOC_016184	u	1	+	236898383-236898908,236907502-236907649,236908342-236908383,236910856-236911177	1038	4
TCONS_00019393	XLOC_016315	x	1	+	240050041-240050161,240095752-240095803,240103494-240103618,240105158-240105231,240113477-240113538	434	5
TCONS_00019395	XLOC_016315	x	1	+	240050077-240050161,240103494-240103618,240105158-240105231,240113477-240113538	346	4
TCONS_00019421	XLOC_016315	x	1	+	240102869-240103618,240105158-240105231,240113477-240113538	886	3
TCONS_00019423	XLOC_016341	x	1	+	240118824-240118893,240125124-240125196,240126511-240126552,240132872-240133301	615	4
TCONS_00019473	XLOC_016385	u	1	+	240707734-240707819,240708336-240709920	1671	2
TCONS_00019497	XLOC_016390	u	1	+	240952525-240952577,240953407-240953788	435	2
TCONS_00019498	XLOC_016390	u	1	+	240952525-240952577,240953407-240953575,240953911-240954023,240955793-240956463	1006	4
TCONS_00019499	XLOC_016390	u	1	+	240952525-240952577,240953407-240953575,240953911-240954023,240958138-240958219,240959262-240959499	655	5
TCONS_00019500	XLOC_016390	u	1	+	240952525-240952577,240953407-240953575,240953911-240954023,240971781-240972852	1407	4
TCONS_00019501	XLOC_016390	u	1	+	240952543-240952577,240953384-240953575,240953911-240954879	1196	3
TCONS_00019502	XLOC_016390	u	1	+	240953158-240953575,240953911-240954023,240959262-240959446,240971781-240972852	1788	4
TCONS_00019838	XLOC_016633	u	1	+	247113614-247113818,247114284-247114308	230	2
TCONS_00019840	XLOC_016635	u	1	+	247114309-247114376,247172384-247172482,247184068-247184138,247185866-247186374	747	4
TCONS_00019841	XLOC_016635	x	1	+	247114309-247114376,247172384-247172482,247465937-247466001,247534109-247534287,247534588-247534638	462	5
TCONS_00020126	XLOC_016898	x	1	+	250088390-250088836,250089274-250089314,250108856-250108993	626	3
TCONS_00020272	XLOC_017001	u	1	+	253570183-253570369,253572291-253572486	383	2
TCONS_00020390	XLOC_017087	u	1	+	255198555-255199578,255200253-255202820	3592	2
TCONS_00020397	XLOC_017093	u	1	+	255234378-255236110,255236470-255237742	3006	2
TCONS_00020399	XLOC_017093	u	1	+	255236092-255236110,255236467-255237742	1295	2
TCONS_00020511	XLOC_017201	u	1	+	255504036-255504414,255507168-255507644	856	2
TCONS_00020524	XLOC_017214	x	1	+	255628691-255628901,255673383-255673444	273	2
TCONS_00020549	XLOC_017239	u	1	+	255744868-255745043,255755246-255755404,255757462-255757812	686	3
TCONS_00020550	XLOC_017239	o	1	+	255744868-255745043,255755246-255755404,255757462-255757571,255903900-255905192	1738	4
TCONS_00020649	XLOC_017330	u	1	+	258098776-258099006,258134569-258134622,258149626-258149652	312	3
TCONS_00020676	XLOC_017357	u	1	+	258737688-258737766,258783656-258783727,258860014-258860114,258916570-258916735,259185277-259185367,259288076-259289058	1492	6
TCONS_00020677	XLOC_017357	u	1	+	258737722-258737766,258860014-258860114,258916570-258916735,259185277-259185367,259256294-259256355,259288076-259288177,259316390-259320973	5151	7
TCONS_00020685	XLOC_017357	u	1	+	258747152-258748495,258783656-258783727,258860014-258860114,258916570-258916735,259185277-259185367,259288076-259288177,259294784-259295214	2307	7
TCONS_00020697	XLOC_017375	u	1	+	258764379-258765587,258766402-258767121	1929	2
TCONS_00020783	XLOC_017357	u	1	+	258954355-258954509,258954668-258955064	552	2
TCONS_00020784	XLOC_017357	u	1	+	258954449-258954509,258970918-258971025,258983268-258985476	2378	3
TCONS_00020794	XLOC_017357	u	1	+	258968835-258971025,259185277-259185367,259288076-259288177,259315486-259320973	7872	4
TCONS_00020798	XLOC_017357	u	1	+	258983294-258983359,259185277-259185367,259288076-259288177,259315486-259320973	5747	4
TCONS_00020955	XLOC_017357	u	1	+	259315049-259315658,259316390-259320973	5194	2
TCONS_00020991	XLOC_017662	u	1	+	260121476-260121509,260123987-260124345	393	2
TCONS_00021311	XLOC_017884	u	1	+	266081315-266081690,266081993-266082208	592	2
TCONS_00021360	XLOC_017915	u	1	+	267182604-267183256,267184195-267190290	6749	2
TCONS_00021361	XLOC_017915	u	1	+	267182604-267183256,267183611-267183781,267184195-267184606,267184797-267190290	6730	4
TCONS_00021473	XLOC_017974	u	1	+	268642222-268642979,268644695-268644725	789	2
TCONS_00021566	XLOC_018009	x	1	+	269085061-269085181,269091774-269091955	303	2
TCONS_00021638	XLOC_018052	u	1	+	269575427-269575624,269583521-269583665,269586036-269587568	1876	3
TCONS_00021639	XLOC_018052	u	1	+	269575427-269575624,269583521-269583665,269605898-269609992	4438	3
TCONS_00021641	XLOC_018052	u	1	+	269575878-269575907,269583521-269583665,269605287-269605325	214	3
TCONS_00021645	XLOC_018052	u	1	+	269581313-269581356,269581648-269583665,269586036-269587568	3595	3
TCONS_00021646	XLOC_018052	u	1	+	269581361-269583665,269586036-269587568	3838	2
TCONS_00021655	XLOC_018064	u	1	+	269618086-269618181,269622339-269622981	739	2
TCONS_00021656	XLOC_018065	u	1	+	269624744-269624809,269626407-269628009	1669	2
TCONS_00021665	XLOC_018072	u	1	+	269653964-269653989,269654307-269655335	1055	2
TCONS_00021768	XLOC_018141	u	1	+	270627897-270627973,270630350-270630573	301	2
TCONS_00021835	XLOC_018171	u	1	+	271321320-271321342,271323165-271323688	547	2
TCONS_00021836	XLOC_018171	u	1	+	271322635-271322796,271322890-271323688	961	2
TCONS_00021906	XLOC_018208	x	1	+	272824261-272824515,272825008-272825112,272837198-272837335,272838712-272838816	603	4
TCONS_00021976	XLOC_018250	u	1	+	273581204-273582801,273606757-273606889	1731	2
TCONS_00021977	XLOC_018250	u	1	+	273581214-273581520,273582246-273585242	3304	2
TCONS_00022168	XLOC_018368	u	1	-	1814273-1815168,1815831-1816821	1887	2
TCONS_00022217	XLOC_018405	o	1	-	2571838-2571918,2575832-2576666	916	2
TCONS_00022241	XLOC_018423	x	1	-	3362762-3362907,3373219-3373274	202	2
TCONS_00022243	XLOC_018424	x	1	-	3384930-3385191,3389737-3391690	2216	2
TCONS_00022244	XLOC_018424	x	1	-	3384930-3385186,3400684-3400711	285	2
TCONS_00022252	XLOC_018431	u	1	-	3400926-3400970,3401713-3401878	211	2
TCONS_00022276	XLOC_018454	u	1	-	3622824-3624084,3624396-3624493	1359	2
TCONS_00022313	XLOC_018490	u	1	-	4241051-4241090,4247079-4247346	308	2
TCONS_00022405	XLOC_018554	x	1	-	7306775-7307191,7308477-7308731	672	2
TCONS_00022485	XLOC_018594	x	1	-	8233171-8234186,8243267-8243901	1651	2
TCONS_00022501	XLOC_018610	u	1	-	8326454-8327842,8332516-8332580	1454	2
TCONS_00022573	XLOC_018654	u	1	-	9325892-9327169,9329163-9329259	1375	2
TCONS_00022589	XLOC_018662	u	1	-	9747280-9747790,9748482-9748623,9748798-9749511	1367	3
TCONS_00022590	XLOC_018662	u	1	-	9747280-9747790,9748482-9748623,9748798-9749019,9760089-9760129	916	4
TCONS_00022600	XLOC_018672	u	1	-	9778351-9778726,9779818-9780275	834	2
TCONS_00022635	XLOC_018695	u	1	-	10305629-10310543,10311080-10311132	4968	2
TCONS_00022647	XLOC_018705	u	1	-	10668586-10668954,10669345-10669603	628	2
TCONS_00022650	XLOC_018707	u	1	-	10836947-10836986,10839270-10839329,10850134-10850472	439	3
TCONS_00022711	XLOC_018754	u	1	-	11823903-11824764,11838596-11839466	1733	2
TCONS_00022786	XLOC_018818	u	1	-	12247307-12248227,12248872-12248911	961	2
TCONS_00022824	XLOC_018855	u	1	-	14148402-14149215,14149708-14149767,14151033-14151351	1193	3
TCONS_00022825	XLOC_018855	u	1	-	14148402-14149767,14151033-14151351	1685	2
TCONS_00022849	XLOC_018862	x	1	-	14853520-14856071,14856190-14866058	12421	2
TCONS_00022891	XLOC_018874	u	1	-	15456861-15456924,15458580-15459876	1361	2
TCONS_00023004	XLOC_018976	u	1	-	16653195-16653743,16659471-16659611,16681212-16681412	891	3
TCONS_00023005	XLOC_018976	u	1	-	16653195-16653743,16681212-16681598	936	2
TCONS_00023014	XLOC_018984	u	1	-	16781735-16783438,16783928-16784212	1989	2
TCONS_00023015	XLOC_018984	u	1	-	16781735-16783438,16792594-16792683,16800215-16800931,16801451-16801535,16801719-16802027	2905	5
TCONS_00023016	XLOC_018984	u	1	-	16781735-16783438,16788409-16788567,16792594-16792683,16800215-16801535,16801719-16802169	3725	5
TCONS_00023017	XLOC_018984	u	1	-	16781735-16783438,16788409-16788567,16792594-16792683,16800210-16801535,16801719-16802169	3730	5
TCONS_00023018	XLOC_018984	u	1	-	16781735-16783438,16788409-16788570,16800215-16801535,16801719-16802169	3638	4
TCONS_00023019	XLOC_018984	u	1	-	16781735-16783438,16788409-16788570,16792594-16792683,16800215-16801535,16801719-16802169	3728	5
TCONS_00023021	XLOC_018984	u	1	-	16786651-16786982,16788409-16788570,16792594-16792683,16798635-16798764,16800215-16801535,16801719-16802169	2486	6
TCONS_00023026	XLOC_018984	u	1	-	16795557-16795715,16800215-16801535,16801715-16802003	1769	3
TCONS_00023027	XLOC_018984	u	1	-	16795557-16795715,16800215-16801535,16801719-16802169	1931	3
TCONS_00023028	XLOC_018984	u	1	-	16798638-16798764,16800215-16800931,16808325-16808791	1311	3
TCONS_00023029	XLOC_018984	u	1	-	16799690-16801535,16801719-16802169	2297	2
TCONS_00023030	XLOC_018984	u	1	-	16799690-16801535,16808325-16808354	1876	2
TCONS_00023031	XLOC_018984	u	1	-	16799690-16801535,16808717-16808810	1940	2
TCONS_00023051	XLOC_019004	u	1	-	17226829-17226940,17280086-17280546,17302687-17302973	860	3
TCONS_00023081	XLOC_019021	u	1	-	17676427-17679528,17679873-17680708	3938	2
TCONS_00023224	XLOC_019122	u	1	-	19609794-19609925,19610547-19610588,19612265-19612750	660	3
TCONS_00023227	XLOC_019125	u	1	-	19715526-19716480,19717454-19717571	1073	2
TCONS_00023371	XLOC_019258	u	1	-	21059355-21061541,21069128-21069271,21096098-21096505	2739	3
TCONS_00023374	XLOC_019258	u	1	-	21087824-21087861,21096098-21096505	446	2
TCONS_00023438	XLOC_019294	o	1	-	22239238-22239259,22239756-22240010	277	2
TCONS_00023776	XLOC_019614	u	1	-	25367112-25368689,25369012-25369323	1890	2
TCONS_00023833	XLOC_019661	x	1	-	25729403-25732326,25736511-25736668	3082	2
TCONS_00023991	XLOC_019799	o	1	-	29364312-29364706,29367848-29373116	5664	2
TCONS_00023996	XLOC_019802	u	1	-	29374215-29378073,29378600-29378743,29381222-29381288,29382026-29382099,29382171-29382215	4189	5
TCONS_00024003	XLOC_019807	u	1	-	29386773-29407216,29419617-29420078	20906	2
TCONS_00024075	XLOC_019866	u	1	-	30706731-30706760,30707331-30707508,30727077-30727180	312	3
TCONS_00024495	XLOC_020225	u	1	-	36321596-36323336,36340126-36340240,36342527-36342581,36388797-36389478	2593	4
TCONS_00024534	XLOC_020262	u	1	-	36407274-36407417,36410208-36410289	226	2
TCONS_00024713	XLOC_020425	u	1	-	37196632-37203217,37203388-37203534	6733	2
TCONS_00024714	XLOC_020425	u	1	-	37196632-37201456,37201932-37203534	6428	2
TCONS_00024715	XLOC_020425	u	1	-	37196632-37201456,37201932-37202039,37202629-37203217,37203388-37203534	5669	4
TCONS_00024716	XLOC_020425	u	1	-	37196632-37202039,37202629-37203217,37203388-37203550	6160	3
TCONS_00024774	XLOC_020468	x	1	-	39300139-39300447,39315388-39315518,39333919-39333986	508	3
TCONS_00024775	XLOC_020468	x	1	-	39300139-39300447,39315388-39315518,39356023-39356184	602	3
TCONS_00024966	XLOC_020636	u	1	-	41971919-41972370,42126632-42126726,42281889-42281991,42289990-42290266,42343966-42344066	1028	5
TCONS_00024967	XLOC_020636	u	1	-	41971919-41972370,42126632-42126726,42281889-42281991,42289990-42290266,42356437-42356573,42366151-42366269	1183	6
TCONS_00024982	XLOC_020636	u	1	-	42126660-42126726,42230677-42230769,42232217-42232459	403	3
TCONS_00025044	XLOC_020710	u	1	-	43283687-43285414,43285528-43286814	3015	2
TCONS_00025045	XLOC_020710	u	1	-	43283687-43285414,43285528-43286594,43289143-43289451	3104	3
TCONS_00025047	XLOC_020710	x	1	-	43287150-43289292,43393346-43393687	2485	2
TCONS_00025129	XLOC_020788	u	1	-	43979494-43980923,43981338-43981500,43982596-43983583	2581	3
TCONS_00025130	XLOC_020788	u	1	-	43979494-43980923,43984693-43984711	1449	2
TCONS_00025218	XLOC_020865	u	1	-	44848050-44848781,44849129-44849218	822	2
TCONS_00025222	XLOC_020869	u	1	-	44898655-44898955,44899098-44899118	322	2
TCONS_00025242	XLOC_020882	u	1	-	45112715-45113078,45119655-45119814,45125089-45125239,45128176-45128224,45136906-45137015	834	5
TCONS_00025244	XLOC_020882	u	1	-	45114184-45114970,45119655-45119814,45125089-45125239,45128176-45128224,45136906-45137015	1257	5
TCONS_00025460	XLOC_021093	u	1	-	46232970-46233233,46233337-46233363	291	2
TCONS_00025643	XLOC_021276	u	1	-	46877386-46885127,46907827-46910264	10180	2
TCONS_00025649	XLOC_021276	u	1	-	46914160-46914489,46918841-46918884,46933856-46933978,46977993-46978365	870	4
TCONS_00025838	XLOC_021450	u	1	-	51269382-51269425,51284076-51284222,51286014-51286086	264	3
TCONS_00025872	XLOC_021477	x	1	-	52234085-52235255,52256568-52256629,52277295-52277392,52281218-52281408,52299577-52300150,52307817-52307885	2165	6
TCONS_00025873	XLOC_021477	x	1	-	52234085-52235255,52277295-52277392,52281218-52281408,52299577-52300150,52307817-52307885	2103	5
TCONS_00025874	XLOC_021477	x	1	-	52234085-52235255,52277295-52277392,52281218-52281408,52307817-52308027,52311909-52311973,52313173-52313259,52365018-52365330	2136	7
TCONS_00025887	XLOC_021477	u	1	-	52339691-52339741,52365018-52365306	340	2
TCONS_00025991	XLOC_021567	u	1	-	53940664-53940821,53954527-53955349	981	2
TCONS_00026019	XLOC_021595	u	1	-	53985869-53987278,53987493-53989107	3025	2
TCONS_00026020	XLOC_021595	u	1	-	53985869-53987282,53987493-53989107	3029	2
TCONS_00026196	XLOC_021750	o	1	-	54626210-54632127,54632362-54632424,54632846-54632921,54633032-54633032	6058	4
TCONS_00026197	XLOC_021750	o	1	-	54626210-54632127,54632362-54632424,54632690-54632753,54632846-54632921,54633032-54633078,54633614-54633705	6260	6
TCONS_00026198	XLOC_021750	o	1	-	54626210-54632127,54632362-54632424,54632846-54632923,54633032-54633078,54633614-54633843	6336	5
TCONS_00026199	XLOC_021750	o	1	-	54626210-54632127,54632362-54632424,54632690-54632753,54632846-54632923,54633032-54633078,54633614-54633843	6400	6
TCONS_00026222	XLOC_021773	x	1	-	55011954-55012016,55170388-55170470,55174102-55174149,55243745-55243848	298	4
TCONS_00026223	XLOC_021773	x	1	-	55021644-55021860,55042782-55042910,55170388-55170470,55174102-55174149,55268480-55268546,55407998-55408556	1103	6
TCONS_00026229	XLOC_021773	x	1	-	55092013-55092354,55127397-55127527,55170388-55170470,55174102-55174149,55268480-55269311	1436	5
TCONS_00026269	XLOC_021818	u	1	-	55208026-55208470,55212467-55212804	783	2
TCONS_00026535	XLOC_022018	u	1	-	58890032-58890567,58890894-58891132,58903075-58903182	883	3
TCONS_00026536	XLOC_022018	u	1	-	58890032-58891132,58916172-58916281	1211	2
TCONS_00026607	XLOC_022089	u	1	-	59593597-59594230,59672891-59673524	1268	2
TCONS_00026608	XLOC_022089	u	1	-	59593597-59594230,59672891-59672992,59949280-59949555	1012	3
TCONS_00026780	XLOC_022260	u	1	-	59871537-59871863,59887377-59888844	1795	2
TCONS_00026796	XLOC_022089	u	1	-	59909982-59910507,59949280-59949555	802	2
TCONS_00026918	XLOC_022388	u	1	-	63279200-63280297,63282394-63282488,63282928-63283177,63293622-63293789,63294664-63295389	2337	5
TCONS_00026919	XLOC_022388	u	1	-	63279200-63280297,63282394-63282488,63282928-63283177,63293622-63293789,63295642-63295879	1849	5
TCONS_00026920	XLOC_022388	u	1	-	63279200-63280297,63282928-63283177,63293622-63293789,63295642-63295943	1818	4
TCONS_00026921	XLOC_022388	u	1	-	63279200-63280297,63282394-63282488,63282928-63283177,63293622-63293789,63295471-63295592,63295762-63296043	2015	6
TCONS_00026922	XLOC_022388	u	1	-	63279200-63282488,63282928-63283177,63293622-63293789,63295471-63295592,63295762-63296043	4111	5
TCONS_00026928	XLOC_022388	u	1	-	63289337-63293789,63295471-63295592,63295762-63296043	4857	3
TCONS_00027069	XLOC_022525	u	1	-	65170822-65174653,65185091-65185173	3915	2
TCONS_00027070	XLOC_022525	u	1	-	65170822-65174651,65185091-65185225	3965	2
TCONS_00027102	XLOC_022557	u	1	-	65779416-65779536,65783836-65784053	339	2
TCONS_00027509	XLOC_022873	u	1	-	73240899-73241056,73247188-73247628	599	2
TCONS_00027515	XLOC_022877	u	1	-	73512730-73513408,73526659-73526718	739	2
TCONS_00027560	XLOC_022904	u	1	-	73808923-73810145,73810201-73812729	3752	2
TCONS_00027561	XLOC_022904	u	1	-	73808923-73810145,73810201-73811672,73812518-73812916	3094	3
TCONS_00027564	XLOC_022904	u	1	-	73814732-73815647,73821005-73821031	943	2
TCONS_00027719	XLOC_022999	x	1	-	77101717-77106503,77109197-77109782,77111633-77111695,77159105-77159221	5553	4
TCONS_00027720	XLOC_022999	x	1	-	77109200-77109782,77159105-77159230	709	2
TCONS_00028003	XLOC_023245	u	1	-	79102751-79102915,79253396-79255834,79274177-79274643	3071	3
TCONS_00028004	XLOC_023245	u	1	-	79102751-79102915,79274177-79274310,79285908-79287110	1502	3
TCONS_00028005	XLOC_023245	u	1	-	79102751-79102915,79253396-79255834,79274177-79274310,79337096-79337179	2822	4
TCONS_00028006	XLOC_023245	u	1	-	79102751-79102915,79274177-79274310,79381692-79382600	1208	3
TCONS_00028076	XLOC_023245	u	1	-	79208606-79209217,79253396-79253498,79255643-79255834,79274177-79274310,79280724-79280871,79282336-79282351	1205	6
TCONS_00028092	XLOC_023245	u	1	-	79252286-79253498,79255643-79255834,79274177-79274550	1779	3
TCONS_00028093	XLOC_023245	u	1	-	79252286-79255834,79274177-79274310,79337096-79337412	4000	3
TCONS_00028237	XLOC_023464	u	1	-	79563502-79575682,79618565-79621779	15396	2
TCONS_00028254	XLOC_023479	u	1	-	79622001-79627218,79676776-79676855,79786552-79786672,79787168-79787538	5790	4
TCONS_00028255	XLOC_023479	u	1	-	79622001-79627218,79676776-79676855,79784357-79784494,79786552-79786672,79787168-79787538	5928	5
TCONS_00028288	XLOC_023512	u	1	-	79688748-79689132,79689232-79691179	2333	2
TCONS_00028310	XLOC_023479	u	1	-	79743783-79746096,79786552-79786672,79787168-79787538	2806	3
TCONS_00028312	XLOC_023479	u	1	-	79747268-79748165,79749916-79749991,79750120-79753932	4787	3
TCONS_00028315	XLOC_023479	u	1	-	79749936-79749991,79750120-79750312,79786552-79787548	1246	3
TCONS_00028326	XLOC_023479	u	1	-	79786066-79786711,79787168-79787526	1005	2
TCONS_00028327	XLOC_023479	u	1	-	79786066-79786672,79787168-79787548	988	2
TCONS_00028367	XLOC_023568	u	1	-	80896888-80896981,80897806-80897965,80899361-80899487	381	3
TCONS_00028436	XLOC_023636	u	1	-	81731475-81732422,81733732-81733817,81740195-81740342,81740661-81741606	2128	4
TCONS_00028441	XLOC_023636	u	1	-	81739363-81740342,81740661-81741606	1926	2
TCONS_00028443	XLOC_023641	u	1	-	81742663-81742864,81745717-81745807	293	2
TCONS_00028579	XLOC_023748	u	1	-	83712772-83713232,83722391-83722435	506	2
TCONS_00028642	XLOC_023809	u	1	-	83826253-83830809,83838716-83838777	4619	2
TCONS_00028682	XLOC_023844	u	1	-	84536346-84536407,84544353-84544597	307	2
TCONS_00028726	XLOC_023887	u	1	-	85552911-85556185,85565770-85565802,85595633-85596359	4035	3
TCONS_00028727	XLOC_023887	u	1	-	85552911-85556185,85565770-85565802,85640061-85640311	3559	3
TCONS_00028754	XLOC_023887	u	1	-	85618652-85621730,85640061-85640313	3332	2
TCONS_00028894	XLOC_024033	u	1	-	86910081-86910632,86936904-86937104,86941763-86941942,86954193-86954289	1030	4
TCONS_00028895	XLOC_024033	u	1	-	86910081-86910632,86936904-86937100,86941763-86941942,86954193-86954289	1026	4
TCONS_00028896	XLOC_024033	u	1	-	86910081-86910632,86936904-86937107,86941763-86941942,86954193-86954289	1033	4
TCONS_00028911	XLOC_024033	u	1	-	86934761-86935104,86936904-86937100,86941763-86941942,86954193-86954289	818	4
TCONS_00028913	XLOC_024033	u	1	-	86936288-86937104,86941763-86942277	1332	2
TCONS_00028917	XLOC_024033	u	1	-	86940913-86941942,86954193-86954289	1127	2
TCONS_00029054	XLOC_024174	x	1	-	89966865-89967483,89982515-89992680	10785	2
TCONS_00029286	XLOC_024371	x	1	-	95345520-95348241,95355534-95355664	2853	2
TCONS_00029393	XLOC_024432	u	1	-	97217935-97218185,97342541-97342871	582	2
TCONS_00029509	XLOC_024514	u	1	-	99264261-99264336,99273761-99273959	275	2
TCONS_00029581	XLOC_024553	u	1	-	100095764-100096774,100101045-100101137,100107233-100107386	1258	3
TCONS_00029582	XLOC_024553	u	1	-	100095764-100096774,100101045-100107386	7353	2
TCONS_00029583	XLOC_024553	u	1	-	100095764-100096774,100101045-100101137,100106219-100107386	2272	3
TCONS_00029584	XLOC_024553	u	1	-	100095764-100096774,100101045-100101137,100106219-100106436,100107233-100107386	1476	4
TCONS_00029586	XLOC_024553	u	1	-	100098401-100106436,100107233-100107391	8195	2
TCONS_00029587	XLOC_024554	u	1	-	100296161-100296470,100305015-100305087	383	2
TCONS_00029634	XLOC_024591	u	1	-	100809866-100810214,100811967-100812002	385	2
TCONS_00029778	XLOC_024718	u	1	-	104558864-104559123,104560136-104560244,104573060-104573231,104591899-104591988	631	4
TCONS_00029779	XLOC_024718	u	1	-	104568807-104569272,104570157-104570529,104571414-104571438	864	3
TCONS_00029780	XLOC_024718	u	1	-	104568807-104569272,104570157-104570529,104570808-104570879,104571414-104571498,104571591-104571682,104573060-104573231,104575180-104575310,104591899-104592014	1507	8
TCONS_00029923	XLOC_024821	u	1	-	107150027-107150369,107154456-107154595,107163803-107164054	735	3
TCONS_00029924	XLOC_024821	u	1	-	107150027-107150369,107153928-107154595,107168433-107168504	1083	3
TCONS_00029930	XLOC_024821	u	1	-	107161636-107161706,107163803-107164056	325	2
TCONS_00030092	XLOC_024933	u	1	-	108954761-108957302,108957873-108958027,108977201-108977230,108979161-108979430	2997	4
TCONS_00030143	XLOC_024968	u	1	-	109203023-109204798,109205284-109207134	3627	2
TCONS_00030347	XLOC_025115	u	1	-	114627438-114630136,114635791-114635883,114644886-114644973,114646428-114646591,114647113-114647444	3376	5
TCONS_00030348	XLOC_025115	u	1	-	114627438-114630136,114635791-114635883,114644886-114644973,114646428-114646591,114647113-114647241,114648033-114648125,114648770-114648858	3355	7
TCONS_00030549	XLOC_025282	u	1	-	117902225-117902242,117902595-117902723,117905226-117905328,117908664-117908741	328	4
TCONS_00030727	XLOC_025431	u	1	-	122065614-122066045,122085884-122085968	517	2
TCONS_00030728	XLOC_025431	u	1	-	122065614-122066045,122085763-122086082	752	2
TCONS_00030729	XLOC_025431	u	1	-	122065614-122066045,122086244-122086339,122087410-122087487	606	3
TCONS_00030755	XLOC_025456	u	1	-	122111168-122113481,122115678-122117761	4398	2
TCONS_00031525	XLOC_026017	u	1	-	129717613-129717738,129718008-129718767	886	2
TCONS_00031559	XLOC_026039	o	1	-	130046882-130054441,130056466-130056531,130065493-130065588	7722	3
TCONS_00031560	XLOC_026039	o	1	-	130046882-130054441,130056466-130056532,130065493-130065591	7726	3
TCONS_00031561	XLOC_026039	o	1	-	130046882-130049946,130051404-130054441,130056466-130056530,130065493-130065636	6312	4
TCONS_00031562	XLOC_026039	o	1	-	130046882-130054441,130056466-130056530,130065493-130065642	7775	3
TCONS_00031835	XLOC_026198	x	1	-	132690406-132691155,132703599-132703646	798	2
TCONS_00031841	XLOC_026198	x	1	-	132700200-132702360,132703599-132703626	2189	2
TCONS_00031925	XLOC_026287	u	1	-	135141367-135141428,135144541-135144862,135147821-135147858	422	3
TCONS_00031936	XLOC_026298	u	1	-	135266492-135266549,135544848-135544950,135570196-135570280,135577384-135577803	666	4
TCONS_00032030	XLOC_026392	u	1	-	135506515-135506952,135513223-135513817	1033	2
TCONS_00032037	XLOC_026298	u	1	-	135516760-135519397,135541616-135541735	2758	2
TCONS_00032051	XLOC_026298	u	1	-	135540571-135541865,135544848-135544950,135570196-135570280,135577384-135577924	2024	4
TCONS_00032067	XLOC_026298	u	1	-	135567838-135570280,135577384-135577911	2971	2
TCONS_00032071	XLOC_026426	x	1	-	135974882-135974953,135981489-135981552,136119513-136119584,136120828-136121084	465	4
TCONS_00032072	XLOC_026426	x	1	-	135978796-135981552,136119513-136119584,136120986-136121052	2896	3
TCONS_00032073	XLOC_026426	x	1	-	135978796-135981552,136119513-136119584,136120828-136121084	3086	3
TCONS_00032074	XLOC_026426	x	1	-	135998760-135998817,136005478-136006389	970	2
TCONS_00032075	XLOC_026426	x	1	-	136004727-136005591,136102437-136102600,136119513-136119584,136120828-136121059	1333	4
TCONS_00032158	XLOC_026507	u	1	-	136301741-136303773,136305923-136306769,136323639-136323676	2918	3
TCONS_00032159	XLOC_026507	u	1	-	136301741-136306769,136323639-136323778	5169	2
TCONS_00032321	XLOC_026604	u	1	-	139254286-139254694,139256096-139256483	797	2
TCONS_00032343	XLOC_026626	u	1	-	139435904-139437306,139441055-139441596	1945	2
TCONS_00032566	XLOC_026828	x	1	-	140629677-140629724,140629939-140630041,140677279-140677369	242	3
TCONS_00032607	XLOC_026865	u	1	-	141875381-141875887,141886572-141887103	1039	2
TCONS_00032609	XLOC_026866	o	1	-	142001417-142001491,142005357-142005430,142006739-142006814,142027564-142027700,142029272-142029813,142031146-142031249,142035566-142035610,142079391-142081829,142082543-142082655,142083412-142083540,142088477-142088684,142088991-142089617	4569	12
TCONS_00032621	XLOC_026866	o	1	-	142029535-142029813,142031146-142032010	1144	2
TCONS_00032622	XLOC_026866	o	1	-	142029535-142029813,142031146-142031249,142035566-142035610,142079391-142079429,142081740-142081829,142082543-142082655,142083412-142083540,142088477-142088684,142088991-142089516	1533	9
TCONS_00032649	XLOC_026866	u	1	-	142078317-142079429,142081740-142081829,142082543-142082655,142083412-142083540,142088477-142088684,142088991-142089516	2179	6
TCONS_00032650	XLOC_026866	u	1	-	142078317-142081829,142082543-142082655,142083412-142083540,142088477-142088684,142088991-142089617	4590	5
TCONS_00032747	XLOC_026987	x	1	-	143631092-143633682,143634135-143634248	2705	2
TCONS_00032771	XLOC_027001	u	1	-	144056831-144057083,144058072-144058157	339	2
TCONS_00033064	XLOC_027233	u	1	-	147821996-147823339,147833737-147833844	1452	2
TCONS_00033111	XLOC_027285	u	1	-	148767246-148767352,148774072-148774213,148791994-148792178,148795816-148798629,148799843-148799984,148800823-148801056	3624	6
TCONS_00033113	XLOC_027285	u	1	-	148774093-148774213,148791994-148792178,148795816-148795930,148796875-148798629,148799843-148799984,148800823-148801056	2552	6
TCONS_00033118	XLOC_027285	u	1	-	148788842-148789169,148791994-148792178,148795816-148798629,148799843-148799984,148800823-148801056	3703	5
TCONS_00033487	XLOC_027632	u	1	-	152554790-152556216,152571061-152571170,152573082-152574953,152575287-152575357,152575636-152577129,152577222-152577957	5710	6
TCONS_00033488	XLOC_027632	u	1	-	152554790-152556216,152571061-152571170,152573082-152573154,152575287-152577129,152577222-152577378,152577827-152577967,152583792-152583847	3807	7
TCONS_00033500	XLOC_027632	u	1	-	152572519-152574953,152575287-152575357,152575636-152577129,152577222-152577967,152583797-152583953	4903	5
TCONS_00033629	XLOC_027765	u	1	-	154861471-154862660,154866513-154867087	1765	2
TCONS_00033654	XLOC_027789	u	1	-	154906995-154917740,154918965-154919029	10811	2
TCONS_00033816	XLOC_027929	u	1	-	158879347-158879375,158947677-158947728,158948915-158949297	464	3
TCONS_00033840	XLOC_027952	u	1	-	158953678-158954877,158957486-158961557	5272	2
TCONS_00033966	XLOC_028044	x	1	-	161638781-161640350,161678438-161678518	1651	2
TCONS_00033967	XLOC_028044	x	1	-	161638781-161640350,161679948-161680309	1932	2
TCONS_00033970	XLOC_028044	x	1	-	161673399-161673531,161679948-161680214	400	2
TCONS_00034070	XLOC_028102	u	1	-	163121014-163121148,163127094-163127257	299	2
TCONS_00034265	XLOC_028216	u	1	-	165769615-165770883,165775261-165775343	1352	2
TCONS_00034275	XLOC_028225	u	1	-	165842854-165842961,165843481-165843863	491	2
TCONS_00034308	XLOC_028251	x	1	-	166565187-166565211,166584791-166585139	374	2
TCONS_00034339	XLOC_028272	u	1	-	167308962-167309086,167337326-167337754,167338747-167338770	578	3
TCONS_00034374	XLOC_028300	u	1	-	167992677-167992875,167995250-167995365	315	2
TCONS_00034436	XLOC_028362	u	1	-	168246312-168246343,168256617-168256710,168259034-168259135,168262995-168263075,168277306-168278545	1549	5
TCONS_00034442	XLOC_028362	u	1	-	168262946-168263072,168270923-168271080,168277306-168277473,168277703-168277853,168278472-168278508	641	5
TCONS_00034451	XLOC_028362	u	1	-	168276970-168277473,168277703-168278545	1347	2
TCONS_00034453	XLOC_028376	u	1	-	168278611-168282047,168285782-168285848	3504	2
TCONS_00034454	XLOC_028376	u	1	-	168278611-168282047,168285794-168288398	6042	2
TCONS_00034600	XLOC_028483	u	1	-	170347441-170348041,170358525-170358679,170361252-170361539	1044	3
TCONS_00034608	XLOC_028483	u	1	-	170356216-170356286,170358525-170358679,170380412-170380711	526	3
TCONS_00034678	XLOC_028554	u	1	-	171756399-171756503,171757928-171758194	372	2
TCONS_00034681	XLOC_028557	u	1	-	171765609-171765791,171828394-171828443,171904015-171904980	1199	3
TCONS_00034940	XLOC_028797	u	1	-	178442252-178442473,178612267-178612399,178643564-178643755,178927629-178927825	744	4
TCONS_00035017	XLOC_028797	u	1	-	178602207-178605911,178612267-178612399,178643564-178643755,178918849-178918922,178927629-178927813	4289	5
TCONS_00035018	XLOC_028797	u	1	-	178610026-178612399,178643564-178643755,178801096-178802034	3505	3
TCONS_00035019	XLOC_028797	u	1	-	178610026-178610638,178612267-178612399,178643564-178643755,178658690-178658760,178857899-178860001	3112	5
TCONS_00035020	XLOC_028797	u	1	-	178610026-178610638,178612267-178612399,178643564-178643755,178904853-178906700	2786	4
TCONS_00035021	XLOC_028797	u	1	-	178610026-178612399,178643564-178643755,178918749-178919364	3182	3
TCONS_00035022	XLOC_028797	u	1	-	178610026-178610638,178612267-178612399,178643564-178643755,178927629-178927762	1072	4
TCONS_00035023	XLOC_028797	u	1	-	178610026-178610638,178612267-178612399,178643564-178643755,178918749-178918922,178927629-178927813	1297	5
TCONS_00035024	XLOC_028797	u	1	-	178610026-178612399,178643564-178643755,178918749-178918922,178927629-178927825	2937	4
TCONS_00035239	XLOC_029074	u	1	-	179810885-179811719,179812105-179812491	1222	2
TCONS_00035634	XLOC_029381	x	1	-	184387151-184387606,184390117-184390349,184403477-184403526	739	3
TCONS_00035635	XLOC_029381	x	1	-	184387151-184387606,184390117-184390349,184452540-184452820,184478974-184479078	1075	4
TCONS_00035721	XLOC_029455	u	1	-	185791727-185796645,185804035-185804229,185810627-185810673,185815515-185816224	5871	4
TCONS_00035722	XLOC_029455	u	1	-	185791727-185796645,185803979-185804229,185810627-185810673,185815515-185816224	5927	4
TCONS_00035729	XLOC_029455	u	1	-	185809123-185809840,185810627-185810668	760	2
TCONS_00035757	XLOC_029485	u	1	-	186091173-186091218,186114036-186114157,186117072-186117299,186117452-186117749	694	4
TCONS_00035759	XLOC_029485	u	1	-	186098572-186098672,186114036-186114157,186117072-186117299,186117452-186117785	785	4
TCONS_00035764	XLOC_029485	u	1	-	186106820-186111563,186114036-186114157,186115252-186115384,186117072-186117299,186117452-186118064	5840	5
TCONS_00035765	XLOC_029485	u	1	-	186106820-186111563,186114036-186114178,186115252-186115384,186117072-186117299,186117452-186118064	5861	5
TCONS_00035766	XLOC_029485	u	1	-	186106820-186111563,186114036-186114157,186115252-186115385,186117072-186117299,186122560-186122673	5342	5
TCONS_00035767	XLOC_029485	u	1	-	186114207-186114299,186115252-186115384,186117072-186117299,186117452-186118180	1183	4
TCONS_00035768	XLOC_029485	u	1	-	186114332-186115158,186115252-186115384,186117072-186117785	1674	3
TCONS_00035769	XLOC_029485	u	1	-	186115415-186115460,186117072-186117299,186117452-186117749	572	3
TCONS_00035773	XLOC_029493	u	1	-	186258143-186258376,186260564-186260689	360	2
TCONS_00035780	XLOC_029495	u	1	-	186269221-186269359,186271969-186272050,186276388-186276560,186281138-186281379,186285333-186285355	659	5
TCONS_00035833	XLOC_029547	x	1	-	186437173-186438002,186468896-186470659	2594	2
TCONS_00035856	XLOC_029569	u	1	-	186523413-186524372,186529198-186529963	1726	2
TCONS_00035978	XLOC_029686	u	1	-	186936199-186936298,186944250-186944846	697	2
TCONS_00036005	XLOC_029713	u	1	-	186981435-186981510,186982428-186985548	3197	2
TCONS_00036036	XLOC_029742	u	1	-	187030203-187030829,187031782-187031907,187047024-187047704	1434	3
TCONS_00036037	XLOC_029742	u	1	-	187030203-187030829,187031782-187031907,187049546-187049913	1121	3
TCONS_00036087	XLOC_029788	x	1	-	187372103-187382145,187383718-187383772,187384788-187384952	10263	3
TCONS_00036275	XLOC_029949	u	1	-	190519426-190520153,190520526-190520707	910	2
TCONS_00036276	XLOC_029949	u	1	-	190519426-190519587,190520113-190520214,190522210-190522255,190568108-190568631	834	4
TCONS_00036280	XLOC_029949	u	1	-	190528538-190528736,190568108-190568201,190588948-190589049	395	3
TCONS_00036337	XLOC_030008	u	1	-	191159137-191159467,191163100-191163341	573	2
TCONS_00036358	XLOC_030022	o	1	-	191218565-191218996,191219127-191224861	6167	2
TCONS_00036409	XLOC_030064	u	1	-	192564557-192564728,192568309-192568515	379	2
TCONS_00036426	XLOC_030081	u	1	-	192602021-192606799,192606884-192607907	5803	2
TCONS_00036427	XLOC_030081	u	1	-	192602021-192606799,192606914-192606985,192608256-192608707	5303	3
TCONS_00036572	XLOC_030201	u	1	-	194327832-194328229,194328953-194329204	650	2
TCONS_00036855	XLOC_030468	u	1	-	200547120-200547674,200568807-200568877,200585966-200586004	665	3
TCONS_00036860	XLOC_030473	o	1	-	200770645-200771136,200773812-200774145	826	2
TCONS_00036950	XLOC_030546	o	1	-	201716382-201718049,201722433-201722754	1990	2
TCONS_00037097	XLOC_030663	u	1	-	204441350-204442488,204449210-204451133	3063	2
TCONS_00037098	XLOC_030663	u	1	-	204441350-204442488,204449210-204449572,204473437-204474861	2927	3
TCONS_00037297	XLOC_030841	u	1	-	206560971-206561090,206597736-206597808,206666163-206666231,206667359-206667428,206667537-206667638	434	5
TCONS_00037303	XLOC_030841	u	1	-	206592455-206592578,206597736-206597808,206643205-206643289,206666163-206666231,206667359-206667428,206667537-206667638	523	6
TCONS_00037307	XLOC_030841	u	1	-	206597443-206597808,206666163-206666231,206667359-206667428,206667537-206667638	607	4
TCONS_00037308	XLOC_030841	u	1	-	206597443-206597805,206666163-206666231,206667359-206667428,206667537-206667638	604	4
TCONS_00037330	XLOC_030841	u	1	-	206665948-206666231,206667359-206667428,206667537-206667645,206673628-206673717	553	4
TCONS_00037331	XLOC_030841	u	1	-	206667128-206667428,206679229-206679291,206702991-206703048,206703265-206703407,206706262-206706332,206719063-206719756	1330	6
TCONS_00037336	XLOC_030841	u	1	-	206676625-206676799,206679229-206679291,206702991-206703048,206703265-206703407,206706262-206706332,206719063-206719756	1204	6
TCONS_00037346	XLOC_030883	u	1	-	206740386-206740943,206763765-206763996,206768901-206769009,206787440-206787539	999	4
TCONS_00037435	XLOC_030953	u	1	-	209384163-209385848,209403532-209403620,209404680-209404801	1897	3
TCONS_00037824	XLOC_031339	u	1	-	213434359-213442403,213444166-213444263	8143	2
TCONS_00038022	XLOC_031478	o	1	-	216759528-216759721,216768336-216768571,216781659-216781792,216792648-216792706	623	4
TCONS_00038026	XLOC_031478	o	1	-	216780966-216781792,216792648-216792678	858	2
TCONS_00038027	XLOC_031478	o	1	-	216780966-216781792,216792451-216792729	1106	2
TCONS_00038218	XLOC_031651	u	1	-	219574010-219574105,219612903-219613412	606	2
TCONS_00038452	XLOC_031840	u	1	-	223783382-223789292,223801832-223801915	5995	2
TCONS_00038640	XLOC_031972	u	1	-	225666676-225667069,225671341-225671474	528	2
TCONS_00038671	XLOC_032022	u	1	-	226262655-226262729,226263269-226263622	429	2
TCONS_00038811	XLOC_032143	u	1	-	229314173-229316897,229317489-229317530	2767	2
TCONS_00038923	XLOC_032234	u	1	-	232538374-232540614,232544001-232544190,232578099-232578439	2772	3
TCONS_00038924	XLOC_032234	u	1	-	232538374-232540615,232544001-232544190,232578099-232578235,232579587-232579706,232582895-232583039	2834	5
TCONS_00038925	XLOC_032234	u	1	-	232538374-232540614,232544001-232544190,232578099-232578235,232582895-232583090	2764	4
TCONS_00038926	XLOC_032234	u	1	-	232538374-232540614,232544001-232544190,232578099-232578235,232579587-232579706,232582895-232583090	2884	5
TCONS_00039063	XLOC_032358	u	1	-	235523217-235524814,235564369-235564465,235566048-235566067	1715	3
TCONS_00039102	XLOC_032396	o	1	-	235597936-235602938,235757759-235758325	5570	2
TCONS_00039157	XLOC_032447	o	1	-	235763234-235763617,235827326-235827354	413	2
TCONS_00039214	XLOC_032468	o	1	-	236379371-236379378,236380036-236380241,236380762-236380766	219	3
TCONS_00039219	XLOC_032470	x	1	-	236390542-236390782,236392339-236392494,236395389-236395449	458	3
TCONS_00039310	XLOC_032513	u	1	-	237241958-237242015,237242418-237242495,237290671-237290963	429	3
TCONS_00039406	XLOC_032582	x	1	-	239194202-239194523,239198159-239198212	376	2
TCONS_00039535	XLOC_032673	x	1	-	241053786-241054520,241132865-241133040	911	2
TCONS_00039677	XLOC_032814	u	1	-	241518182-241520153,241520510-241524441	5904	2
TCONS_00039702	XLOC_032831	u	1	-	242136570-242142682,242161106-242161185	6193	2
TCONS_00039703	XLOC_032831	u	1	-	242136570-242142679,242161103-242161252	6260	2
TCONS_00039743	XLOC_032861	u	1	-	243156114-243157925,243163918-243170307	8202	2
TCONS_00039761	XLOC_032875	u	1	-	243215495-243220010,243223201-243225675	6991	2
TCONS_00039762	XLOC_032875	u	1	-	243215495-243220010,243223201-243223344,243225342-243225675	4994	3
TCONS_00039765	XLOC_032875	u	1	-	243222693-243223344,243225342-243225645	956	2
TCONS_00039816	XLOC_032924	u	1	-	245300708-245301366,245317345-245317468	783	2
TCONS_00039817	XLOC_032924	u	1	-	245300708-245301366,245302569-245302662,245317345-245317503	912	3
TCONS_00039886	XLOC_032993	o	1	-	245857724-245858015,245991148-245991257	402	2
TCONS_00039992	XLOC_033093	u	1	-	247134276-247134599,247160081-247160405	649	2
TCONS_00039993	XLOC_033093	u	1	-	247134276-247134599,247160075-247160458	708	2
TCONS_00040011	XLOC_033111	u	1	-	247759258-247759290,247763624-247763825,247764941-247765015,247766608-247766744,247827945-247828152	655	5
TCONS_00040053	XLOC_033152	u	1	-	247849103-247850728,247851405-247851515	1737	2
TCONS_00040084	XLOC_033182	u	1	-	248205313-248207305,248208916-248209282	2360	2
TCONS_00040088	XLOC_033184	u	1	-	248210229-248210679,248221159-248221198,248222325-248224536	2703	3
TCONS_00040158	XLOC_033251	u	1	-	248326574-248332042,248420241-248420266	5495	2
TCONS_00040169	XLOC_033262	u	1	-	248351586-248351680,248421466-248421538,248424632-248424745,248447884-248448067	466	4
TCONS_00040194	XLOC_033262	u	1	-	248401083-248408385,248408633-248409524,248421466-248421538,248424632-248424745,248447884-248448067	8566	5
TCONS_00040195	XLOC_033262	u	1	-	248401083-248409552,248421466-248421538,248424632-248424745,248447884-248448124	8898	4
TCONS_00040342	XLOC_033404	u	1	-	250401223-250401802,250401907-250401918	592	2
TCONS_00040506	XLOC_033498	x	1	-	253037729-253037833,253038164-253038298	240	2
TCONS_00040703	XLOC_033635	u	1	-	255223512-255223682,255245629-255245845	388	2
TCONS_00040891	XLOC_033787	u	1	-	260101337-260101851,260103168-260103324	672	2
TCONS_00040892	XLOC_033787	u	1	-	260101337-260101851,260114943-260115029,260120625-260120660	638	3
TCONS_00041024	XLOC_033900	u	1	-	260922537-260924298,260933991-260934254	2026	2
TCONS_00041156	XLOC_033981	u	1	-	262440633-262440819,262441785-262441896	299	2
TCONS_00041256	XLOC_034056	u	1	-	264249581-264250409,264261177-264262020	1673	2
TCONS_00041270	XLOC_034071	u	1	-	264267693-264268024,264268622-264268654	365	2
TCONS_00041363	XLOC_034110	u	1	-	267121980-267122014,267138330-267138461,267142538-267142656	286	3
TCONS_00041370	XLOC_034117	u	1	-	267187497-267187794,267188031-267188184,267205493-267205607	567	3
TCONS_00041371	XLOC_034117	u	1	-	267187497-267187907,267188031-267188184,267206568-267206952	950	3
TCONS_00041372	XLOC_034117	u	1	-	267187497-267187794,267188031-267188184,267206568-267207111	996	3
TCONS_00041373	XLOC_034117	u	1	-	267187497-267187794,267206568-267207111	842	2
TCONS_00041381	XLOC_034117	u	1	-	267201251-267204656,267206274-267206320	3453	2
TCONS_00041384	XLOC_034117	u	1	-	267201251-267202195,267206568-267206952	1330	2
TCONS_00041385	XLOC_034117	u	1	-	267201251-267203603,267204224-267204462,267206568-267207015	3040	3
TCONS_00041386	XLOC_034117	u	1	-	267201251-267204059,267204224-267204462,267206568-267207111	3592	3
TCONS_00041407	XLOC_034141	x	1	-	268092977-268094375,268099713-268099854,268116995-268117116	1663	3
TCONS_00041494	XLOC_034187	x	1	-	268648612-268650540,268650648-268650746,268653891-268654112	2250	3
TCONS_00041495	XLOC_034187	x	1	-	268648612-268650540,268650648-268650746,268654442-268654515	2102	3
TCONS_00041528	XLOC_034206	x	1	-	269007241-269007317,269010570-269010835	343	2
TCONS_00041531	XLOC_034209	u	1	-	269039823-269039902,269051415-269052411,269052517-269053031	1592	3
TCONS_00041534	XLOC_034209	u	1	-	269050676-269052411,269052517-269053031	2251	2
TCONS_00041535	XLOC_034209	u	1	-	269050676-269050822,269051050-269052411,269052517-269053031	2024	3
TCONS_00041537	XLOC_034213	u	1	-	269054574-269054914,269055033-269056129	1438	2
TCONS_00041601	XLOC_034246	u	1	-	269637782-269641222,269641738-269642712	4416	2
TCONS_00041602	XLOC_034246	u	1	-	269637782-269640081,269641028-269642720	3993	2
TCONS_00041604	XLOC_034246	u	1	-	269637782-269641222,269642907-269643079	3614	2
TCONS_00041605	XLOC_034246	u	1	-	269637782-269641808,269642907-269643116	4237	2
TCONS_00041606	XLOC_034246	u	1	-	269637782-269641222,269641738-269641808,269643652-269643679	3540	3
TCONS_00041607	XLOC_034246	u	1	-	269637782-269641222,269643834-269643894	3502	2
TCONS_00041620	XLOC_034259	u	1	-	269684271-269685288,269686004-269686955	1970	2
TCONS_00041621	XLOC_034259	u	1	-	269684271-269685288,269686635-269687020	1404	2
TCONS_00041622	XLOC_034259	u	1	-	269684271-269685288,269695545-269696066	1540	2
TCONS_00041631	XLOC_034268	u	1	-	269706040-269706969,269708109-269708360,269710401-269711208	1990	3
TCONS_00041632	XLOC_034268	u	1	-	269706040-269706969,269708109-269708360,269710401-269710596,269711025-269711224	1578	4
TCONS_00041633	XLOC_034268	u	1	-	269706040-269706969,269708109-269708360,269710401-269710596,269715621-269716076	1834	4
TCONS_00041635	XLOC_034268	u	1	-	269709813-269710596,269711025-269711096	856	2
TCONS_00041686	XLOC_034302	x	1	-	270211773-270212056,270217241-270217419,270218057-270218864	1271	3
TCONS_00041713	XLOC_034328	u	1	-	270626550-270628047,270628270-270628435,270643484-270645500	3681	3
TCONS_00041802	XLOC_034392	u	1	-	271629862-271630212,271633980-271634084	456	2
TCONS_00041974	XLOC_034457	x	1	-	273550339-273550795,273561513-273562063	1008	2
TCONS_00041977	XLOC_034457	x	1	-	273552688-273553443,273556714-273557629,273557859-273557963,273558614-273559118,273561513-273561937	2707	5
TCONS_00041978	XLOC_034457	u	1	-	273555821-273556558,273556714-273557632,273557859-273557963,273558614-273559118,273559720-273560076	2624	5
TCONS_00041979	XLOC_034457	u	1	-	273555821-273556558,273556714-273557632,273557859-273557963,273558614-273559118,273559661-273560076	2683	5
TCONS_00041980	XLOC_034457	u	1	-	273558303-273559118,273559661-273560076	1232	2
TCONS_00041981	XLOC_034457	u	1	-	273558303-273559118,273559720-273560076	1173	2
TCONS_00041983	XLOC_034459	o	1	-	273580177-273580541,273580731-273581006	641	2
TCONS_00042508	XLOC_034971	u	10	+	843544-843734,886938-889770	3024	2
TCONS_00042589	XLOC_035051	x	10	+	1005270-1005756,1051347-1051461,1190011-1190360	952	3
TCONS_00042650	XLOC_035111	u	10	+	1211272-1211430,1226109-1226273,1228326-1228423	422	3
TCONS_00042664	XLOC_035121	x	10	+	1236499-1236664,1285967-1286096,1359645-1359800,1360078-1360865	1240	4
TCONS_00042728	XLOC_035185	u	10	+	1458922-1459938,1460061-1460614	1571	2
TCONS_00042729	XLOC_035186	u	10	+	1461007-1463360,1463435-1464407	3327	2
TCONS_00042773	XLOC_035229	u	10	+	1541016-1542854,1543172-1543302	1970	2
TCONS_00042788	XLOC_035242	u	10	+	1566539-1566634,1579689-1580084	492	2
TCONS_00042791	XLOC_035242	u	10	+	1577369-1577466,1579689-1580084	494	2
TCONS_00042792	XLOC_035245	u	10	+	1601033-1601319,1601617-1601651	322	2
TCONS_00042796	XLOC_035121	u	10	+	1676288-1679872,1680749-1688061	10898	2
TCONS_00043158	XLOC_035598	u	10	+	7318245-7318344,7318662-7319050	489	2
TCONS_00043191	XLOC_035624	u	10	+	8177358-8179635,8181424-8181651	2506	2
TCONS_00043201	XLOC_035631	u	10	+	8296270-8301783,8302452-8304039	7102	2
TCONS_00043250	XLOC_035672	u	10	+	8506806-8506824,8510719-8514101	3402	2
TCONS_00043254	XLOC_035675	x	10	+	8707091-8707641,8721654-8722088	986	2
TCONS_00043323	XLOC_035723	u	10	+	10146088-10146326,10147679-10147771,10150813-10151488	1008	3
TCONS_00043324	XLOC_035723	u	10	+	10146131-10146326,10147679-10148089,10150813-10150907,10153386-10153613	930	4
TCONS_00043399	XLOC_035781	u	10	+	10802999-10803162,10803244-10803448,10818402-10818538,10860866-10861625	1266	4
TCONS_00043400	XLOC_035781	u	10	+	10803018-10803448,10811225-10814098	3305	2
TCONS_00043478	XLOC_035831	u	10	+	12322439-12322966,12323068-12323139,12355770-12356231	1062	3
TCONS_00043480	XLOC_035831	u	10	+	12322758-12322854,12323068-12323356	386	2
TCONS_00043511	XLOC_035862	u	10	+	12431954-12432086,12433109-12433205,12434769-12435648,12435744-12439361	4728	4
TCONS_00043512	XLOC_035862	u	10	+	12431954-12432086,12433109-12433228,12434769-12439361	4846	3
TCONS_00043514	XLOC_035862	u	10	+	12432013-12432086,12433109-12433639	605	2
TCONS_00043519	XLOC_035865	u	10	+	12496449-12496554,12497299-12497808	616	2
TCONS_00043533	XLOC_035874	u	10	+	12708597-12708984,12709139-12709575	825	2
TCONS_00043534	XLOC_035874	u	10	+	12708607-12708984,12710529-12713336	3186	2
TCONS_00043536	XLOC_035875	u	10	+	12756788-12757194,12760036-12762203	2575	2
TCONS_00043594	XLOC_035931	u	10	+	12960459-12961058,12961378-12962407	1630	2
TCONS_00043619	XLOC_035948	u	10	+	13738102-13738300,13738593-13738694	301	2
TCONS_00043679	XLOC_035986	x	10	+	14365841-14365873,14381898-14382275	411	2
TCONS_00043681	XLOC_035987	u	10	+	14479226-14479432,14487996-14488993	1205	2
TCONS_00043690	XLOC_035996	u	10	+	14493680-14494723,14496757-14496918	1206	2
TCONS_00043840	XLOC_036094	u	10	+	17659445-17661199,17665018-17665464	2202	2
TCONS_00043878	XLOC_036127	x	10	+	18225469-18225968,18226942-18227032,18269123-18269219,18275382-18276391	1698	4
TCONS_00043879	XLOC_036127	x	10	+	18225469-18225968,18226942-18227032,18275382-18276391	1601	3
TCONS_00043880	XLOC_036127	x	10	+	18225513-18225968,18226942-18227032,18265356-18265434,18269123-18269149	653	4
TCONS_00043881	XLOC_036127	x	10	+	18225513-18225968,18226942-18227032,18265356-18265434,18275382-18276391	1636	4
TCONS_00043882	XLOC_036127	x	10	+	18225517-18225968,18226942-18227032,18277557-18278264	1251	3
TCONS_00043897	XLOC_036136	o	10	+	19144812-19145599,19280282-19280360,19307900-19308158	1126	3
TCONS_00043909	XLOC_036148	u	10	+	19256634-19256643,19260464-19260523,19265071-19265706	706	3
TCONS_00043945	XLOC_036178	u	10	+	19401612-19401964,19403906-19404023,19405539-19405622	555	3
TCONS_00044041	XLOC_036245	x	10	+	21358398-21358834,21368474-21368617,21416149-21416177	610	3
TCONS_00044042	XLOC_036245	x	10	+	21358419-21358834,21368474-21368617,21389999-21391616	2178	3
TCONS_00044043	XLOC_036245	x	10	+	21358458-21358834,21365500-21365697,21368474-21368617,21386972-21387640,21389999-21391616	3006	5
TCONS_00044044	XLOC_036245	x	10	+	21358471-21358834,21368474-21368617,21386972-21391616	5153	3
TCONS_00044045	XLOC_036245	x	10	+	21358471-21358834,21365500-21365697,21368474-21368617,21386972-21391616	5351	4
TCONS_00044059	XLOC_036245	x	10	+	21375710-21377788,21389999-21391616	3697	2
TCONS_00044070	XLOC_036268	u	10	+	21426177-21426661,21434800-21434906,21438849-21438950,21441460-21441704	939	4
TCONS_00044080	XLOC_036268	u	10	+	21438940-21438950,21440024-21440455	443	2
TCONS_00044578	XLOC_036629	u	10	+	28578798-28578862,28586791-28587100	375	2
TCONS_00044579	XLOC_036629	u	10	+	28578836-28578862,28587410-28587661	279	2
TCONS_00044818	XLOC_036767	u	10	+	33271719-33271875,33313269-33313726	615	2
TCONS_00044858	XLOC_036800	u	10	+	33533473-33535075,33535310-33535481	1775	2
TCONS_00044881	XLOC_036821	u	10	+	33598902-33601787,33602867-33603919	3939	2
TCONS_00044913	XLOC_036853	u	10	+	33691931-33692048,33762203-33762303,33770619-33770939,33771516-33771617,33802051-33802236,33809982-33810049,33815310-33815450,33815699-33816527	1866	8
TCONS_00044914	XLOC_036853	u	10	+	33691967-33692048,33754901-33756655	1837	2
TCONS_00044916	XLOC_036853	u	10	+	33691994-33692048,33770774-33770939,33771516-33771617,33802051-33802236,33809982-33810049,33815310-33815450,33815699-33816527	1547	7
TCONS_00044938	XLOC_036875	u	10	+	33728049-33728567,33733842-33733935	613	2
TCONS_00044956	XLOC_036853	u	10	+	33755310-33755773,33762203-33762303,33770619-33770939,33771516-33771617,33802051-33802236,33809982-33810049,33815310-33815450,33815699-33816527	2212	8
TCONS_00044957	XLOC_036853	u	10	+	33755412-33755773,33762203-33762303,33802051-33802236,33809982-33810049,33815310-33815450,33815699-33816527	1687	6
TCONS_00044962	XLOC_036853	u	10	+	33761546-33762303,33770774-33770939,33771516-33772055	1464	3
TCONS_00044963	XLOC_036853	u	10	+	33761546-33762303,33770774-33770939,33802051-33802905	1779	3
TCONS_00044973	XLOC_036903	u	10	+	33773145-33777060,33777496-33780734	7155	2
TCONS_00044986	XLOC_036853	u	10	+	33801596-33802236,33809982-33810049,33815310-33815450,33815699-33816527	1679	4
TCONS_00045041	XLOC_036955	x	10	+	34002009-34002532,34295591-34295692,34330634-34330749	742	3
TCONS_00045042	XLOC_036955	u	10	+	34002107-34002121,34002395-34003890	1511	2
TCONS_00045162	XLOC_037075	u	10	+	34252420-34252650,34252972-34253157	417	2
TCONS_00045291	XLOC_037204	u	10	+	35149763-35150049,35152559-35152592	321	2
TCONS_00045595	XLOC_037489	u	10	+	37361691-37362568,37362644-37364200	2435	2
TCONS_00045743	XLOC_037311	u	10	+	37859167-37859660,37860280-37875478	15693	2
TCONS_00045800	XLOC_037675	x	10	+	38697705-38697837,38768147-38769923	1910	2
TCONS_00045801	XLOC_037675	x	10	+	38697705-38697837,38768147-38769195,38786619-38787008	1572	3
TCONS_00045802	XLOC_037675	x	10	+	38697721-38697837,38767370-38768050	798	2
TCONS_00045912	XLOC_037783	u	10	+	39185442-39185830,39186974-39187211	627	2
TCONS_00046042	XLOC_037902	u	10	+	40600653-40600719,40600839-40601192	421	2
TCONS_00046087	XLOC_037920	u	10	+	40864170-40865630,40869318-40869368	1512	2
TCONS_00046090	XLOC_037939	u	10	+	40869487-40876316,40876647-40877890	8074	2
TCONS_00046095	XLOC_037943	u	10	+	40892301-40893426,40895446-40897594	3275	2
TCONS_00046096	XLOC_037943	u	10	+	40892301-40893426,40895443-40897594	3278	2
TCONS_00046112	XLOC_037954	u	10	+	41092108-41092639,41093824-41093899	608	2
TCONS_00046113	XLOC_037954	x	10	+	41092489-41092639,41093827-41093909,41164497-41165009	747	3
TCONS_00046115	XLOC_037954	x	10	+	41100791-41100958,41164497-41165009	681	2
TCONS_00046161	XLOC_037984	u	10	+	42014400-42015239,42063516-42063671,42079398-42079536,42093722-42093789	1203	4
TCONS_00046213	XLOC_038022	u	10	+	42693636-42694577,42697248-42697968	1663	2
TCONS_00046296	XLOC_038080	u	10	+	44027368-44029005,44034514-44034975	2100	2
TCONS_00047110	XLOC_038781	u	10	+	50208544-50208669,50225605-50225774	296	2
TCONS_00047152	XLOC_038819	u	10	+	50459067-50460152,50461465-50461927	1549	2
TCONS_00047153	XLOC_038819	u	10	+	50459067-50461006,50461465-50461588,50464592-50464947	2420	3
TCONS_00047155	XLOC_038819	u	10	+	50461067-50461588,50464620-50464947	850	2
TCONS_00047156	XLOC_038819	u	10	+	50461067-50461588,50464592-50464947	878	2
TCONS_00047166	XLOC_038827	u	10	+	50478429-50479719,50483179-50483625,50484219-50487131	4651	3
TCONS_00047167	XLOC_038827	u	10	+	50478429-50479719,50484219-50484345,50485728-50487131	2822	3
TCONS_00047168	XLOC_038827	u	10	+	50478429-50479719,50484219-50487131	4204	2
TCONS_00047169	XLOC_038827	u	10	+	50481022-50483625,50484219-50487131	5517	2
TCONS_00047172	XLOC_038829	u	10	+	50488171-50490449,50492959-50493943	3264	2
TCONS_00047173	XLOC_038829	u	10	+	50488171-50490449,50495979-50496058	2359	2
TCONS_00047176	XLOC_038829	u	10	+	50494346-50495732,50495979-50496058	1467	2
TCONS_00047180	XLOC_038833	u	10	+	50499624-50500105,50522963-50523033	553	2
TCONS_00047225	XLOC_038864	x	10	+	51841310-51841586,51843112-51843257,51872904-51872976,51911886-51911988	599	4
TCONS_00047226	XLOC_038864	u	10	+	51841317-51841586,51843112-51843683	842	2
TCONS_00047228	XLOC_038864	u	10	+	51842523-51843257,51872904-51872964	796	2
TCONS_00047333	XLOC_038968	u	10	+	52482336-52483693,52484621-52485014	1752	2
TCONS_00047347	XLOC_038981	o	10	+	52676761-52677405,52852203-52852678	1121	2
TCONS_00047569	XLOC_039186	u	10	+	54229879-54230092,54231491-54231655	379	2
TCONS_00047759	XLOC_039360	u	10	+	57601238-57601804,57608052-57608165,57612956-57613309	1035	3
TCONS_00047845	XLOC_039433	u	10	+	58404341-58404622,58405318-58405427	392	2
TCONS_00047860	XLOC_039448	u	10	+	58621961-58622170,58625900-58626150	461	2
TCONS_00047861	XLOC_039448	u	10	+	58622029-58622170,58624170-58624466	439	2
TCONS_00047993	XLOC_039550	u	10	+	62153807-62153935,62210339-62210382,62318583-62319015	606	3
TCONS_00048002	XLOC_039559	o	10	+	62355391-62355449,62482936-62482980,62485158-62485206,62560664-62560784,62650765-62650951	461	5
TCONS_00048032	XLOC_039588	u	10	+	62873992-62874396,62875839-62875888	455	2
TCONS_00048052	XLOC_039607	x	10	+	63576534-63576561,63579492-63584200	4737	2
TCONS_00048077	XLOC_039620	u	10	+	64093394-64095062,64139605-64140722	2787	2
TCONS_00048078	XLOC_039620	u	10	+	64093394-64095062,64150114-64152113	3669	2
TCONS_00048079	XLOC_039620	u	10	+	64093394-64094572,64094977-64095062,64150114-64152113	3265	3
TCONS_00048080	XLOC_039620	x	10	+	64093394-64094572,64094977-64095062,64150114-64150295,64155169-64159275	5554	4
TCONS_00048081	XLOC_039620	x	10	+	64093394-64095062,64150114-64150295,64155169-64159275	5958	3
TCONS_00048082	XLOC_039620	x	10	+	64093394-64094572,64094977-64095062,64150114-64150295,64152248-64152307,64162509-64162620,64162885-64165388	4123	6
TCONS_00048083	XLOC_039620	x	10	+	64094771-64095062,64150114-64150295,64152248-64152307,64155169-64159275	4641	4
TCONS_00048084	XLOC_039620	x	10	+	64094776-64095062,64139605-64140286,64150114-64150295,64152248-64152307,64155169-64159275	5318	5
TCONS_00048085	XLOC_039620	x	10	+	64094776-64095062,64150114-64150295,64152248-64152307,64155169-64157271,64158289-64159275	3619	5
TCONS_00048206	XLOC_039707	u	10	+	65530092-65530182,65549371-65550599	1320	2
TCONS_00048208	XLOC_039707	u	10	+	65536115-65536321,65549371-65550599	1436	2
TCONS_00048209	XLOC_039707	u	10	+	65548873-65548977,65549371-65550599	1334	2
TCONS_00048364	XLOC_039828	x	10	+	67080144-67080271,67085282-67087515	2362	2
TCONS_00048365	XLOC_039828	x	10	+	67080848-67080949,67085282-67087515	2336	2
TCONS_00048450	XLOC_039904	u	10	+	68723508-68723531,68728845-68729512	692	2
TCONS_00048479	XLOC_039920	u	10	+	69151836-69151996,69157974-69158031,69158548-69158934	606	3
TCONS_00048482	XLOC_039922	u	10	+	69304629-69305146,69316706-69316821,69318511-69319512	1636	3
TCONS_00048483	XLOC_039922	u	10	+	69304629-69305146,69316706-69316821,69334396-69334524,69335667-69335729	826	4
TCONS_00048486	XLOC_039922	u	10	+	69316791-69316821,69318629-69319512	915	2
TCONS_00048554	XLOC_039988	u	10	-	842018-842343,842514-842772	585	2
TCONS_00048630	XLOC_040048	x	10	-	2959474-2961918,2962020-2962089,2963111-2963206,2963648-2963683	2647	4
TCONS_00048631	XLOC_040048	x	10	-	2959474-2961918,2962020-2962089,2963111-2963171,2963648-2963726	2655	4
TCONS_00048632	XLOC_040048	x	10	-	2959474-2961918,2962020-2963206,2963648-2963753	3738	3
TCONS_00048791	XLOC_040184	u	10	-	7132696-7133357,7134047-7134069	685	2
TCONS_00048817	XLOC_040209	u	10	-	7169831-7170587,7170874-7170934	818	2
TCONS_00048931	XLOC_040320	u	10	-	8443885-8443940,8448016-8448653	694	2
TCONS_00048959	XLOC_040347	u	10	-	8534265-8534979,8538111-8538182,8540306-8540358,8542751-8542786	876	4
TCONS_00049042	XLOC_040396	u	10	-	9829325-9829365,9854092-9854376	326	2
TCONS_00049047	XLOC_040401	x	10	-	9908248-9908689,9950629-9950862	676	2
TCONS_00049050	XLOC_040404	u	10	-	9930744-9931356,9933875-9934219	958	2
TCONS_00049051	XLOC_040404	u	10	-	9930744-9931356,9933872-9934221	963	2
TCONS_00049074	XLOC_040426	u	10	-	10610624-10611177,10617464-10617882	973	2
TCONS_00049090	XLOC_040441	u	10	-	10861683-10863940,10864787-10866217	3689	2
TCONS_00049091	XLOC_040441	u	10	-	10861683-10863940,10865723-10866265	2801	2
TCONS_00049097	XLOC_040444	u	10	-	10923595-10923827,10924326-10925012	920	2
TCONS_00049102	XLOC_040449	u	10	-	10986087-10990325,10992461-10992612,10996758-10996839,10997282-10997476	4668	4
TCONS_00049105	XLOC_040449	u	10	-	10996779-10997486,11000930-11001501	1280	2
TCONS_00049142	XLOC_040464	u	10	-	11731506-11731988,11732361-11732464	587	2
TCONS_00049287	XLOC_040535	o	10	-	13775746-13775985,13777023-13777313	531	2
TCONS_00049369	XLOC_040590	x	10	-	14546210-14546581,14550053-14550154,14550679-14550907	703	3
TCONS_00049495	XLOC_040662	u	10	-	16897696-16898047,16898591-16898674,16900725-16900878,16911411-16911714,16912279-16912327	943	5
TCONS_00049496	XLOC_040662	u	10	-	16897696-16898047,16898591-16898674,16900725-16900878,16911411-16912727	1907	4
TCONS_00049532	XLOC_040689	u	10	-	17445446-17445539,17448023-17448136,17449035-17450733	1907	3
TCONS_00049669	XLOC_040773	u	10	-	21284016-21285192,21286186-21286354,21292512-21292646,21306046-21306088	1524	4
TCONS_00049670	XLOC_040773	u	10	-	21284016-21284877,21285136-21285192,21286186-21286354,21292512-21292646,21306046-21306088	1266	5
TCONS_00049671	XLOC_040773	u	10	-	21284016-21284732,21286186-21286354,21292512-21292646,21306046-21306088	1064	4
TCONS_00049672	XLOC_040773	u	10	-	21289947-21290284,21292512-21292646,21306046-21306928	1356	3
TCONS_00049706	XLOC_040802	u	10	-	21685307-21687700,21689638-21690358	3115	2
TCONS_00049714	XLOC_040808	u	10	-	21697035-21702212,21740355-21740523,21777903-21778129	5574	3
TCONS_00049739	XLOC_040808	u	10	-	21763115-21776777,21777903-21778091	13852	2
TCONS_00049839	XLOC_040912	u	10	-	23359263-23360990,23363876-23364131	1984	2
TCONS_00049842	XLOC_040915	u	10	-	23375424-23375710,23384113-23384192	367	2
TCONS_00049862	XLOC_040922	u	10	-	23605071-23605228,23606946-23607085,23607387-23607554	466	3
TCONS_00050015	XLOC_041011	u	10	-	25229238-25229383,25234439-25234644	352	2
TCONS_00050089	XLOC_041066	x	10	-	26486758-26486828,26494397-26494511,26500544-26500602	245	3
TCONS_00050170	XLOC_041123	u	10	-	28432405-28433126,28439128-28439167,28456052-28456176,28464544-28464606	950	4
TCONS_00050187	XLOC_041138	u	10	-	28472385-28472861,28477416-28479037	2099	2
TCONS_00050204	XLOC_041154	u	10	-	28576901-28578463,28578582-28578874	1856	2
TCONS_00050251	XLOC_041195	u	10	-	29061359-29065714,29065905-29066033	4485	2
TCONS_00050268	XLOC_041210	u	10	-	29605894-29606418,29607144-29607358	740	2
TCONS_00050314	XLOC_041243	u	10	-	30443986-30444854,30448605-30448688	953	2
TCONS_00050316	XLOC_041244	u	10	-	30457500-30457776,30458631-30458769	416	2
TCONS_00050323	XLOC_041251	u	10	-	30486546-30486649,30486735-30486907,30490743-30490903,30493669-30493783,30494753-30494804	605	5
TCONS_00050332	XLOC_041260	u	10	-	30604886-30605006,30632462-30632500,30665380-30665588	369	3
TCONS_00050341	XLOC_041260	x	10	-	30664834-30664889,30665380-30665635,30892751-30892773	335	3
TCONS_00050545	XLOC_041427	u	10	-	32343421-32343467,32355166-32355402	284	2
TCONS_00050771	XLOC_041633	u	10	-	38829803-38830028,38830876-38831678	1029	2
TCONS_00050976	XLOC_041803	u	10	-	40880952-40882087,40895433-40895455	1159	2
TCONS_00050978	XLOC_041803	u	10	-	40883971-40885259,40895433-40895470	1327	2
TCONS_00050996	XLOC_041821	u	10	-	41513677-41513750,41523060-41523224	239	2
TCONS_00051016	XLOC_041827	u	10	-	41550275-41550333,41559724-41559815,41564698-41564894,41566177-41567420,41567980-41570832	4445	5
TCONS_00051019	XLOC_041827	u	10	-	41563025-41563658,41564698-41564894,41566177-41566505,41566992-41567423,41567980-41569528	3141	5
TCONS_00051020	XLOC_041827	u	10	-	41563025-41563658,41564698-41564894,41566176-41567420,41567980-41568111,41569847-41569910	2272	5
TCONS_00051021	XLOC_041827	u	10	-	41563025-41564523,41564698-41564894,41566177-41566505,41566992-41567420,41567980-41568111,41569847-41569932	2672	6
TCONS_00051022	XLOC_041827	u	10	-	41566786-41567420,41567980-41568111,41569408-41569481	841	3
TCONS_00051041	XLOC_041842	u	10	-	41782997-41783334,41784891-41784999,41787418-41788178	1208	3
TCONS_00051043	XLOC_041842	u	10	-	41783466-41784999,41831272-41831281	1544	2
TCONS_00051045	XLOC_041842	u	10	-	41783466-41784999,41787418-41794153,41805796-41807154,41831272-41831450,41875768-41875868,41943202-41943309,42013394-42013719	10343	7
TCONS_00051048	XLOC_041842	u	10	-	41786051-41790889,41805796-41807154,41831272-41831450,41875768-41875868,41943202-41943309,42013394-42013719	6912	6
TCONS_00051050	XLOC_041842	u	10	-	41791868-41807728,41831272-41831450,41875768-41875868,41943202-41943309,42013394-42013750	16606	5
TCONS_00051073	XLOC_041864	u	10	-	41849788-41850506,41851973-41854994	3741	2
TCONS_00051075	XLOC_041864	u	10	-	41851371-41852333,41853566-41854994	2392	2
TCONS_00051146	XLOC_041927	u	10	-	42253697-42256324,42256659-42256684	2654	2
TCONS_00051147	XLOC_041927	u	10	-	42253697-42256324,42261218-42261452,42261645-42261848	3067	3
TCONS_00051148	XLOC_041927	u	10	-	42253697-42256324,42261218-42261452,42261955-42261991	2900	3
TCONS_00051233	XLOC_041973	o	10	-	43095772-43096837,43097143-43097241	1165	2
TCONS_00051243	XLOC_041985	u	10	-	43417886-43417985,43421125-43421778	754	2
TCONS_00051249	XLOC_041990	u	10	-	43423630-43424344,43427014-43429153	2855	2
TCONS_00051591	XLOC_042236	x	10	-	50361720-50362259,50362740-50362831,50364846-50365039,50366487-50367013	1353	4
TCONS_00051597	XLOC_042242	u	10	-	50531230-50532412,50537258-50537337,50539548-50539851	1567	3
TCONS_00051600	XLOC_042242	u	10	-	50536779-50537337,50539548-50539851	863	2
TCONS_00051603	XLOC_042247	u	10	-	50682866-50682875,50683794-50684215	432	2
TCONS_00051604	XLOC_042247	u	10	-	50683592-50683988,50692122-50692287	563	2
TCONS_00051736	XLOC_042354	u	10	-	51422848-51426414,51426723-51427055	3900	2
TCONS_00051746	XLOC_042364	u	10	-	51485850-51486029,51498219-51498272,51498917-51499091,51510940-51511426	896	4
TCONS_00051749	XLOC_042364	u	10	-	51485850-51486029,51498219-51498272,51498917-51499091,51510940-51511093,51520232-51520842,51530402-51530768,51554679-51554727	1590	7
TCONS_00051753	XLOC_042364	u	10	-	51533716-51534480,51554679-51554699	786	2
TCONS_00051772	XLOC_042382	x	10	-	51632158-51633020,51672102-51672177,51676965-51677204	1179	3
TCONS_00051779	XLOC_042389	u	10	-	51824263-51825702,51830049-51830089	1481	2
TCONS_00051780	XLOC_042389	u	10	-	51824263-51825702,51841116-51841616	1941	2
TCONS_00051808	XLOC_042409	u	10	-	52113775-52115095,52125140-52125200	1382	2
TCONS_00051862	XLOC_042451	x	10	-	53024725-53025784,53035544-53035595,53057607-53057800,53069570-53069625	1362	4
TCONS_00051863	XLOC_042451	x	10	-	53024725-53025784,53035217-53035365,53035544-53035595,53057607-53057800,53069570-53069658	1544	5
TCONS_00051864	XLOC_042451	x	10	-	53034262-53034312,53035217-53035365,53057607-53057800,53069570-53069626	451	4
TCONS_00051865	XLOC_042451	x	10	-	53034262-53034312,53035217-53035365,53035544-53035595,53057607-53057800,53069570-53069626	503	5
TCONS_00051889	XLOC_042456	u	10	-	53317668-53323174,53324984-53326113,53327396-53327469,53329812-53329970,53330129-53331987	8729	5
TCONS_00051892	XLOC_042456	u	10	-	53324177-53326113,53327396-53327469,53329812-53329970,53330129-53331324	3366	4
TCONS_00051893	XLOC_042456	x	10	-	53324177-53326113,53327396-53327469,53353084-53353174	2102	3
TCONS_00051899	XLOC_042456	x	10	-	53343930-53348691,53353084-53353118	4797	2
TCONS_00051923	XLOC_042484	u	10	-	53500098-53500409,53500526-53500846	633	2
TCONS_00052053	XLOC_042578	u	10	-	56768853-56770078,56770784-56770816	1259	2
TCONS_00052166	XLOC_042666	u	10	-	57907109-57908258,57909882-57909971,57912526-57912747	1462	3
TCONS_00052167	XLOC_042666	u	10	-	57908874-57908948,57909882-57909971,57912526-57912747	387	3
TCONS_00052256	XLOC_042731	x	10	-	59801904-59801927,59802076-59802291	240	2
TCONS_00052268	XLOC_042735	x	10	-	59882960-59883009,59890180-59890332,59892502-59892571	273	3
TCONS_00052323	XLOC_042767	o	10	-	60725454-60725535,60734074-60734266	275	2
TCONS_00052324	XLOC_042768	o	10	-	60855865-60855891,60886221-60887909	1716	2
TCONS_00052595	XLOC_043021	u	10	-	63778300-63778347,63778586-63778873	336	2
TCONS_00052600	XLOC_043026	u	10	-	63857207-63859401,63860838-63860946,63861306-63861548	2547	3
TCONS_00052601	XLOC_043026	u	10	-	63857207-63859148,63860838-63860946,63861306-63861567	2313	3
TCONS_00052602	XLOC_043026	u	10	-	63857207-63858952,63860838-63860946,63861306-63861567	2117	3
TCONS_00052603	XLOC_043026	u	10	-	63860267-63860946,63861306-63861567	942	2
TCONS_00052672	XLOC_043078	u	10	-	64934179-64934493,64943343-64943569,64943940-64945247	1850	3
TCONS_00052679	XLOC_043078	u	10	-	64942910-64943569,64943940-64945247	1968	2
TCONS_00052711	XLOC_043110	x	10	-	65193358-65193365,65194015-65194380	374	2
TCONS_00052767	XLOC_043142	u	10	-	65380458-65380664,65380977-65381081,65381151-65381173	335	3
TCONS_00052768	XLOC_043143	u	10	-	65381379-65381481,65382325-65382672,65383144-65383478	786	3
TCONS_00052779	XLOC_043148	u	10	-	65408390-65408411,65408710-65408894,65410650-65410912	470	3
TCONS_00052820	XLOC_043180	u	10	-	66224931-66225391,66226035-66226567	994	2
TCONS_00052822	XLOC_043182	u	10	-	66291286-66291925,66292254-66292356,66292856-66292977	865	3
TCONS_00052830	XLOC_043189	u	10	-	66484153-66484315,66484427-66485111	848	2
TCONS_00052839	XLOC_043198	x	10	-	66843534-66844726,66844911-66845754	2037	2
TCONS_00052842	XLOC_043201	u	10	-	66991393-66992152,66992235-66992531,66994903-66994936	1091	3
TCONS_00052843	XLOC_043201	u	10	-	66991393-66992152,66992235-66992531,66995847-66996033,66996681-66996769	1333	4
TCONS_00052859	XLOC_043213	u	10	-	67278675-67279269,67289240-67289539	895	2
TCONS_00052861	XLOC_043213	u	10	-	67282552-67285274,67289240-67289539	3023	2
TCONS_00052862	XLOC_043213	u	10	-	67285587-67286322,67287542-67289539	2734	2
TCONS_00052889	XLOC_043240	u	10	-	67599099-67600269,67600636-67601016	1552	2
TCONS_00052900	XLOC_043250	u	10	-	67626281-67626511,67636068-67636166,67674589-67675792	1534	3
TCONS_00052987	XLOC_043334	u	10	-	67820107-67821969,67831409-67831837	2292	2
TCONS_00052988	XLOC_043334	u	10	-	67820107-67821969,67831606-67832059	2317	2
TCONS_00053016	XLOC_043360	x	10	-	68357065-68357369,68363778-68363951	479	2
TCONS_00053026	XLOC_043368	x	10	-	68382415-68382885,68383034-68383118	556	2
TCONS_00053159	XLOC_043450	x	11	+	744776-745577,766664-767659	1798	2
TCONS_00053169	XLOC_043450	o	11	+	761701-763095,766664-767130,809929-809978	1912	3
TCONS_00053188	XLOC_043450	u	11	+	809628-810004,810328-810362	412	2
TCONS_00053206	XLOC_043492	x	11	+	836352-836688,836809-836994,852289-852392	627	3
TCONS_00053282	XLOC_043552	u	11	+	1964603-1964888,1966311-1966617,2053232-2053398	760	3
TCONS_00053308	XLOC_043576	u	11	+	2067355-2067395,2067768-2067955,2068141-2068409	498	3
TCONS_00053380	XLOC_043628	u	11	+	4011176-4011390,4012150-4014517	2583	2
TCONS_00053386	XLOC_043634	x	11	+	4043178-4043376,4043562-4043784	422	2
TCONS_00053398	XLOC_043638	o	11	+	4181365-4181567,4238646-4238771	329	2
TCONS_00053401	XLOC_043641	u	11	+	4242827-4242870,4259125-4259287	207	2
TCONS_00053498	XLOC_043700	u	11	+	6000869-6001937,6002654-6003690	2106	2
TCONS_00053516	XLOC_043717	u	11	+	6044182-6044669,6047049-6047328	768	2
TCONS_00053591	XLOC_043785	u	11	+	6605160-6605357,6608937-6609315	577	2
TCONS_00053595	XLOC_043788	u	11	+	6943330-6944899,6949817-6950051	1805	2
TCONS_00053596	XLOC_043788	u	11	+	6943509-6944291,6944700-6949249	5333	2
TCONS_00053688	XLOC_043851	u	11	+	7927425-7927527,7932759-7934198	1543	2
TCONS_00053764	XLOC_043907	u	11	+	9374890-9374926,9375150-9375621	509	2
TCONS_00053837	XLOC_043966	u	11	+	10184316-10184374,10365011-10365187,10381532-10381590,10446876-10446913	333	4
TCONS_00053838	XLOC_043966	u	11	+	10184321-10184374,10365011-10365187,10375838-10375896	290	3
TCONS_00053839	XLOC_043966	u	11	+	10184322-10184374,10365011-10365187,10381532-10381590,10437138-10437215,10446876-10446929,10447557-10448493	1358	6
TCONS_00053840	XLOC_043966	u	11	+	10184324-10184374,10365011-10365187,10381532-10381590,10435113-10435321	496	4
TCONS_00054013	XLOC_044129	x	11	+	11864490-11864803,11881762-11882117	670	2
TCONS_00054260	XLOC_044363	u	11	+	13558343-13558548,13562923-13563083,13765115-13765152	405	3
TCONS_00054396	XLOC_044475	u	11	+	15167728-15168054,15168999-15169300	629	2
TCONS_00054407	XLOC_044483	u	11	+	15410706-15411044,15411824-15413266	1782	2
TCONS_00054428	XLOC_044502	u	11	+	15472348-15472455,15474694-15474801,15480658-15481865	1424	3
TCONS_00054430	XLOC_044502	u	11	+	15472402-15472884,15474694-15474801,15480658-15481865	1799	3
TCONS_00054431	XLOC_044502	u	11	+	15472402-15472884,15474694-15474801,15478990-15481865	3467	3
TCONS_00054435	XLOC_044502	u	11	+	15477857-15479164,15480658-15481865	2516	2
TCONS_00054534	XLOC_044566	u	11	+	16518583-16518817,16519087-16519252	401	2
TCONS_00054587	XLOC_044612	u	11	+	17682839-17683278,17685075-17685201	567	2
TCONS_00054589	XLOC_044614	o	11	+	17690239-17690489,17737683-17737777,17745806-17745872,17756989-17761081,17761434-17778808	21881	5
TCONS_00054602	XLOC_044614	o	11	+	17731528-17731726,17737683-17737777,17745806-17745872,17756989-17761081,17761434-17778808	21829	5
TCONS_00054607	XLOC_044614	o	11	+	17755380-17761081,17761434-17778808	23077	2
TCONS_00054611	XLOC_044614	u	11	+	17761553-17765434,17775642-17778808	7049	2
TCONS_00054621	XLOC_044636	u	11	+	17878639-17878988,17890516-17890612	447	2
TCONS_00054622	XLOC_044636	u	11	+	17878727-17878988,17919518-17919590,17924001-17924791	1126	3
TCONS_00054710	XLOC_044708	u	11	+	18416829-18419992,18447656-18448428	3937	2
TCONS_00054736	XLOC_044731	x	11	+	18840370-18840421,18957491-18957552,18975206-18975413	322	3
TCONS_00054885	XLOC_044731	u	11	+	19072937-19072977,19073966-19074111,19081794-19081978,19099542-19101069	1900	4
TCONS_00054948	XLOC_044924	u	11	+	19765860-19766423,19906962-19907055	658	2
TCONS_00055071	XLOC_045032	u	11	+	21043579-21044107,21044451-21044464	543	2
TCONS_00055113	XLOC_045060	u	11	+	21674576-21674832,21683536-21683587,21687291-21687432,21696663-21697320	1109	4
TCONS_00055114	XLOC_045060	u	11	+	21674576-21674832,21683536-21683587,21687291-21687432,21696663-21697043,21698783-21701470	3520	5
TCONS_00055116	XLOC_045060	u	11	+	21674806-21674832,21683534-21683587,21687291-21687432,21696663-21697320	881	4
TCONS_00055128	XLOC_045071	u	11	+	21907539-21907714,21912474-21912645	348	2
TCONS_00055139	XLOC_045080	x	11	+	22056749-22056997,22063394-22063662	518	2
TCONS_00055148	XLOC_045087	u	11	+	22324911-22325413,22330081-22330364	787	2
TCONS_00055158	XLOC_045097	u	11	+	22381541-22381997,22382409-22382507,22436285-22436397,22468413-22469478	1735	4
TCONS_00055183	XLOC_045097	u	11	+	22436352-22436397,22455986-22456456	517	2
TCONS_00055184	XLOC_045097	u	11	+	22436360-22436397,22447707-22448120	452	2
TCONS_00055190	XLOC_045097	u	11	+	22447548-22447882,22453176-22453308,22456533-22457310	1246	3
TCONS_00055217	XLOC_045144	x	11	+	22700564-22704387,22716181-22716445	4089	2
TCONS_00055227	XLOC_045154	u	11	+	22831372-22832128,22833493-22833619	884	2
TCONS_00055232	XLOC_045157	u	11	+	22949211-22949551,22957805-22957889,22968980-22969018	465	3
TCONS_00055233	XLOC_045157	u	11	+	22949226-22949551,22957823-22960506	3010	2
TCONS_00055234	XLOC_045157	u	11	+	22949228-22949551,22968980-22969034,22969967-22970522	935	3
TCONS_00055235	XLOC_045157	u	11	+	22949300-22949551,22968980-22969034,22987529-22987554	333	3
TCONS_00055268	XLOC_045189	u	11	+	23120160-23120268,23124302-23125603	1411	2
TCONS_00055318	XLOC_045222	x	11	+	24221758-24221859,24261729-24261815,24360263-24360383	310	3
TCONS_00055319	XLOC_045222	x	11	+	24221766-24221859,24261729-24261815,24400876-24401104,24402372-24402467,24415819-24415847	535	5
TCONS_00055442	XLOC_045316	u	11	+	26004195-26004629,26004779-26004863,26006732-26006770	559	3
TCONS_00055481	XLOC_045354	u	11	+	26396229-26396586,26403821-26404087	625	2
TCONS_00055485	XLOC_045354	u	11	+	26401295-26401666,26403821-26404087	639	2
TCONS_00055547	XLOC_045418	o	11	+	28289215-28289527,28295161-28295283,28320666-28320841,28322666-28322898,28324650-28326333,28327769-28327919,28328274-28328342,28328794-28331943	5899	8
TCONS_00055548	XLOC_045418	o	11	+	28289215-28289527,28320666-28320841,28327769-28327919,28328274-28329070,28333970-28334186,28350126-28350200,28358538-28363335	6527	7
TCONS_00055549	XLOC_045418	o	11	+	28289267-28289527,28295161-28295283,28320666-28320841,28322666-28322898,28324650-28326143,28326252-28326333,28327769-28327919,28328274-28331943	6190	8
TCONS_00055550	XLOC_045418	o	11	+	28289267-28289527,28320666-28320841,28322666-28322898,28324650-28326143,28327769-28327919,28328274-28331943	5985	6
TCONS_00055551	XLOC_045418	o	11	+	28289274-28289527,28320666-28320841,28322666-28322898,28324650-28326035,28327769-28327919,28328274-28331943	5870	6
TCONS_00055552	XLOC_045418	o	11	+	28289285-28289527,28320666-28320841,28322666-28322898,28324650-28326333,28327769-28327919,28328274-28331943	6157	6
TCONS_00055554	XLOC_045418	o	11	+	28289294-28289527,28320666-28320841,28322666-28322898,28324650-28326035,28327769-28327919,28328274-28328342,28350126-28350200,28358538-28363335	7122	8
TCONS_00055566	XLOC_045418	u	11	+	28332103-28334186,28350126-28350200,28353484-28354247	2923	3
TCONS_00055567	XLOC_045418	u	11	+	28332103-28334186,28350126-28350200,28353484-28353646,28354280-28354292	2335	4
TCONS_00055580	XLOC_045418	u	11	+	28350212-28350789,28358538-28363335	5376	2
TCONS_00055584	XLOC_045439	u	11	+	28366846-28368480,28368768-28369401	2269	2
TCONS_00056157	XLOC_045991	u	11	+	46633602-46633738,46650123-46650244,46650554-46650699,46650967-46651190,46651895-46652423	1158	5
TCONS_00056244	XLOC_046060	u	11	+	48876278-48876347,48889621-48889814,48894529-48896138	1874	3
TCONS_00056268	XLOC_046083	u	11	+	49575901-49576374,49580298-49580567	744	2
TCONS_00056462	XLOC_046260	u	11	+	52175786-52175843,52260659-52260785,52310948-52311047,52335077-52335282	491	4
TCONS_00056463	XLOC_046260	u	11	+	52175786-52175843,52260659-52260785,52310948-52311047,52424356-52424441	371	4
TCONS_00056551	XLOC_046348	u	11	+	53099807-53100069,53130613-53130739,53135561-53140685	5515	3
TCONS_00056552	XLOC_046348	u	11	+	53100001-53100069,53128087-53128198,53130613-53130739,53135561-53140685	5433	4
TCONS_00056603	XLOC_046386	u	11	+	53861951-53863087,53900292-53900464,53908312-53912886	5885	3
TCONS_00056605	XLOC_046386	u	11	+	53862919-53863087,53900292-53900464,53903920-53903957,53905285-53907341	2437	4
TCONS_00056897	XLOC_046679	u	11	+	60762677-60763098,60765033-60765624	1014	2
TCONS_00056949	XLOC_046667	o	11	+	61319372-61319652,61449954-61453494	3822	2
TCONS_00056991	XLOC_046752	u	11	+	61503399-61503948,61504956-61532597	28192	2
TCONS_00056997	XLOC_046758	u	11	+	61549576-61550673,61550819-61554103	4383	2
TCONS_00057048	XLOC_046809	u	11	+	61903218-61904641,61904696-61912352	9081	2
TCONS_00057160	XLOC_046921	u	11	+	62104649-62104680,62146081-62148368	2320	2
TCONS_00057233	XLOC_046978	u	11	+	63759999-63760092,63764131-63780374	16338	2
TCONS_00057302	XLOC_047047	u	11	+	64034752-64034802,64059385-64059554	221	2
TCONS_00057435	XLOC_047162	u	11	+	66721686-66722285,66722865-66724002	1738	2
TCONS_00057528	XLOC_047237	u	11	+	68343167-68343210,68344195-68344300,68347664-68347950	437	3
TCONS_00057697	XLOC_047355	u	11	+	71224939-71225026,71225156-71225243,71225332-71225400,71243696-71243850	400	4
TCONS_00057713	XLOC_047371	u	11	+	71700088-71700225,71774282-71774348,71863421-71863636,71913215-71913305,72061574-72062075	1014	5
TCONS_00057714	XLOC_047371	u	11	+	71700088-71700225,71774282-71774348,71863421-71863636,71913215-71913305,72164837-72164932	608	5
TCONS_00057818	XLOC_047475	u	11	+	72938014-72938046,72948736-72948964,72949919-72950640	984	3
TCONS_00057873	XLOC_047529	u	11	+	74316353-74316610,74324939-74326016	1336	2
TCONS_00057874	XLOC_047529	x	11	+	74316353-74316610,74324939-74325104,74459164-74459315,74469096-74470978	2459	4
TCONS_00057875	XLOC_047529	x	11	+	74316388-74316610,74324939-74325104,74459164-74459315,74469096-74469169,74619183-74619356,74620589-74620717,74623147-74623248,74627027-74627181,74635755-74648858	14279	9
TCONS_00057956	XLOC_047529	u	11	+	74623209-74623248,74626447-74626556,74627027-74627181,74649016-74654412	5702	4
TCONS_00057970	XLOC_047620	u	11	+	74674172-74686627,74688252-74688358,74693346-74693597,74694671-74694763,74695134-74695611	13386	5
TCONS_00057971	XLOC_047620	u	11	+	74674172-74686268,74686359-74686557,74688252-74688358,74693346-74693597,74694671-74694763,74695134-74695611	13226	6
TCONS_00057972	XLOC_047620	u	11	+	74674172-74686268,74686359-74688358,74693346-74693597,74694671-74694763,74695134-74695611	14920	5
TCONS_00057973	XLOC_047620	u	11	+	74674172-74686627,74688252-74688358,74693346-74695611	14829	3
TCONS_00057974	XLOC_047620	u	11	+	74674172-74686627,74688252-74688358,74693346-74693597,74698484-74702646	16978	4
TCONS_00057975	XLOC_047620	u	11	+	74674172-74688358,74694671-74694763,74696664-74701080,74701483-74702646	19861	4
TCONS_00057976	XLOC_047620	u	11	+	74674190-74674267,74674368-74674441,74686163-74686268,74686359-74688358,74693346-74693597,74694671-74694763,74695134-74695611	3081	7
TCONS_00057978	XLOC_047620	u	11	+	74695873-74696884,74698484-74702646	5175	2
TCONS_00058020	XLOC_047654	x	11	+	75640761-75641152,75651931-75653804	2266	2
TCONS_00058021	XLOC_047654	x	11	+	75640761-75641152,75670216-75670533	710	2
TCONS_00058050	XLOC_047680	u	11	+	75751614-75752200,75796881-75796925	632	2
TCONS_00058066	XLOC_047696	u	11	+	75769623-75773186,75779915-75780250	3900	2
TCONS_00058162	XLOC_047775	u	11	+	76332607-76332973,76333971-76334309	706	2
TCONS_00058163	XLOC_047775	u	11	+	76332685-76332975,76333971-76334309	630	2
TCONS_00058170	XLOC_047782	u	11	+	76401994-76402120,76405521-76405860	467	2
TCONS_00058183	XLOC_047795	u	11	+	76559811-76560601,76560699-76561340	1433	2
TCONS_00058197	XLOC_047809	u	11	+	76709896-76710087,76713534-76713869	528	2
TCONS_00058199	XLOC_047809	u	11	+	76710439-76711328,76713534-76713869	1226	2
TCONS_00058349	XLOC_047892	u	11	+	78751893-78751962,78752283-78752539	327	2
TCONS_00058369	XLOC_047901	u	11	+	78895798-78896639,78897749-78906994	10088	2
TCONS_00058370	XLOC_047901	u	11	+	78895798-78896639,78897749-78898894,78899691-78899826,78900305-78906994	8814	4
TCONS_00058508	XLOC_047991	u	11	-	1283913-1284301,1286022-1286647	1015	2
TCONS_00058580	XLOC_048042	u	11	-	1918094-1918504,1963896-1963966,1964403-1964454	534	3
TCONS_00058853	XLOC_048254	u	11	-	4690450-4690517,4694003-4694177	243	2
TCONS_00058861	XLOC_048262	u	11	-	4718055-4718102,4719670-4719838,4726017-4726393	594	3
TCONS_00058899	XLOC_048287	u	11	-	5465661-5465720,5485954-5486096,5486426-5486927	705	3
TCONS_00058906	XLOC_048287	u	11	-	5477916-5480439,5485954-5486096,5486426-5487020	3262	3
TCONS_00058907	XLOC_048287	u	11	-	5480587-5482603,5485954-5486160	2224	2
TCONS_00058934	XLOC_048315	u	11	-	5878997-5879282,5900992-5901292,5901831-5902090	847	3
TCONS_00058949	XLOC_048328	u	11	-	5903344-5904272,5904557-5907218	3591	2
TCONS_00058968	XLOC_048333	u	11	-	5946471-5949456,5950662-5950891,5953452-5953495	3260	3
TCONS_00058989	XLOC_048344	u	11	-	6605924-6605950,6611597-6611780,6647851-6648009,6650910-6651202	663	4
TCONS_00059031	XLOC_048383	u	11	-	6774206-6774284,6777827-6778147	400	2
TCONS_00059035	XLOC_048387	u	11	-	6783260-6783791,6784321-6784345	557	2
TCONS_00059123	XLOC_048462	u	11	-	7152830-7159381,7162177-7162244,7165268-7165379,7167216-7167459,7168248-7168352	7081	5
TCONS_00059124	XLOC_048462	u	11	-	7159414-7159829,7162177-7162244,7165268-7165379,7167216-7167459,7168248-7168352	945	5
TCONS_00059130	XLOC_048468	u	11	-	7175064-7177547,7185543-7187771	4713	2
TCONS_00059139	XLOC_048470	o	11	-	7206519-7206546,7223563-7224025	491	2
TCONS_00059140	XLOC_048471	u	11	-	7363063-7363102,7364280-7364373,7370432-7371209	912	3
TCONS_00059147	XLOC_048478	x	11	-	7687358-7687749,7688528-7688596,7689400-7689537,7693384-7693795	1011	4
TCONS_00059148	XLOC_048478	x	11	-	7687358-7687749,7688528-7688596,7689400-7689537,7693384-7693594,7695897-7695991	905	5
TCONS_00059211	XLOC_048517	u	11	-	9401354-9402091,9408268-9408359	830	2
TCONS_00059278	XLOC_048574	u	11	-	9632081-9632505,9632582-9632816	660	2
TCONS_00059285	XLOC_048581	u	11	-	9641446-9644271,9661102-9661710	3435	2
TCONS_00059362	XLOC_048657	u	11	-	9818441-9822183,9823183-9823216,9894098-9894233,9894938-9895238,9896958-9897746	5003	5
TCONS_00059363	XLOC_048657	x	11	-	9818441-9823216,9894098-9894233,9894938-9895238,10029476-10029590	5328	4
TCONS_00059402	XLOC_048691	o	11	-	10574838-10575388,10627812-10628062,10707656-10708648	1795	3
TCONS_00059450	XLOC_048739	u	11	-	10709219-10709454,10709766-10709849	320	2
TCONS_00059556	XLOC_048845	u	11	-	10904637-10905106,10905301-10906227	1397	2
TCONS_00059666	XLOC_048943	u	11	-	12162261-12162615,12163461-12163564,12181757-12182061,12196268-12196596	1093	4
TCONS_00059667	XLOC_048943	u	11	-	12162261-12162615,12163461-12163564,12181757-12182061,12197538-12197827	1054	4
TCONS_00059786	XLOC_049044	u	11	-	12694573-12696802,12699384-12699596,12700430-12700482,12701055-12701124	2566	4
TCONS_00059796	XLOC_049048	u	11	-	12770620-12771840,12776390-12776449	1281	2
TCONS_00059866	XLOC_049080	u	11	-	14735761-14735857,14788581-14788717,14815368-14815467,14817267-14817591	659	4
TCONS_00059986	XLOC_049200	u	11	-	14944594-14944889,14987601-14988014	710	2
TCONS_00060123	XLOC_049337	u	11	-	15198240-15198284,15271403-15271781	424	2
TCONS_00060161	XLOC_049368	u	11	-	15637019-15637201,15649936-15650860	1108	2
TCONS_00060329	XLOC_049502	u	11	-	17151325-17151365,17430555-17430927	414	2
TCONS_00060413	XLOC_049502	u	11	-	17400589-17400963,17430555-17430618	439	2
TCONS_00060525	XLOC_049697	u	11	-	17687232-17688440,17688811-17689995	2394	2
TCONS_00060526	XLOC_049697	u	11	-	17687232-17688124,17688811-17689995	2078	2
TCONS_00060529	XLOC_049698	o	11	-	17694374-17695840,17696406-17696464,17702976-17703067,17711725-17711880,17712847-17712918,17730985-17731285	2147	6
TCONS_00060583	XLOC_049737	u	11	-	18425657-18426102,18459324-18459444,18461318-18461683	933	3
TCONS_00060584	XLOC_049737	u	11	-	18451169-18451187,18459324-18459444,18461318-18461644	467	3
TCONS_00060609	XLOC_049756	u	11	-	18968559-18968644,18972252-18974191	2026	2
TCONS_00060611	XLOC_049758	u	11	-	18975893-18976001,18977196-18977252,18980942-18983581	2806	3
TCONS_00060621	XLOC_049764	u	11	-	19042153-19042479,19045075-19045240,19053609-19053837	722	3
TCONS_00060622	XLOC_049764	u	11	-	19042153-19042479,19053609-19054017	736	2
TCONS_00060684	XLOC_049819	u	11	-	20167165-20167501,20171434-20171475	379	2
TCONS_00060695	XLOC_049830	u	11	-	20185681-20186107,20192438-20192580,20221574-20221778	775	3
TCONS_00060697	XLOC_049830	u	11	-	20192206-20192577,20221574-20221764	563	2
TCONS_00060698	XLOC_049832	u	11	-	20222673-20223025,20232308-20232370	416	2
TCONS_00060900	XLOC_050027	u	11	-	21460424-21460642,21461256-21461431,21461608-21461870	658	3
TCONS_00060907	XLOC_050034	x	11	-	21473961-21476169,21493905-21494061,21570559-21570687,21593122-21593970	3344	4
TCONS_00060916	XLOC_050034	x	11	-	21492807-21494061,21570559-21570687,21593122-21593970	2233	3
TCONS_00060924	XLOC_050034	u	11	-	21570662-21570687,21591185-21591278,21593122-21593790	789	3
TCONS_00061010	XLOC_050108	x	11	-	22280851-22283655,22284352-22284434,22323538-22324896	4247	3
TCONS_00061011	XLOC_050108	x	11	-	22280851-22283655,22323538-22324896	4164	2
TCONS_00061022	XLOC_050108	u	11	-	22322902-22323453,22323538-22324896	1911	2
TCONS_00061028	XLOC_050124	u	11	-	22435987-22436161,22449504-22449654,22472614-22472795	508	3
TCONS_00061043	XLOC_050124	u	11	-	22461081-22461651,22472614-22472795	753	2
TCONS_00061084	XLOC_050175	o	11	-	22780803-22780881,22794270-22794387,22802134-22802226,22920183-22920937,22921667-22921779	1158	5
TCONS_00061090	XLOC_050175	u	11	-	22909409-22909585,22920183-22920937,22921667-22921779	1045	3
TCONS_00061231	XLOC_050266	u	11	-	25063423-25063478,25063809-25064276	524	2
TCONS_00061295	XLOC_050311	u	11	-	26070895-26071394,26087606-26087840	735	2
TCONS_00061321	XLOC_050336	u	11	-	26382085-26382235,26395726-26396614,26396762-26396940	1219	3
TCONS_00061546	XLOC_050558	x	11	-	33255556-33257768,33258448-33258753	2519	2
TCONS_00061602	XLOC_050564	u	11	-	33878366-33881158,33881414-33881449	2829	2
TCONS_00061759	XLOC_050764	u	11	-	38419990-38420284,38433538-38433738	496	2
TCONS_00062158	XLOC_051105	u	11	-	48453706-48453795,48462456-48462656,48475414-48475478	356	3
TCONS_00062310	XLOC_051191	u	11	-	48727735-48729742,48756884-48756983	2108	2
TCONS_00062442	XLOC_051366	u	11	-	49514162-49514868,49523700-49523802,49535820-49536148	1139	3
TCONS_00062443	XLOC_051367	u	11	-	49537261-49537440,49574632-49574744,49575520-49575703	477	3
TCONS_00062462	XLOC_051384	x	11	-	49862899-49863015,49871562-49871723	279	2
TCONS_00062577	XLOC_051479	u	11	-	51862272-51863074,51866396-51866454,51866809-51867383	1437	3
TCONS_00062603	XLOC_051500	u	11	-	52159457-52159999,52160264-52160483	763	2
TCONS_00062604	XLOC_051500	u	11	-	52159457-52160002,52160387-52160486	646	2
TCONS_00062605	XLOC_051500	u	11	-	52159457-52159999,52160387-52160520	677	2
TCONS_00062606	XLOC_051500	u	11	-	52159457-52159999,52160296-52160561	809	2
TCONS_00062727	XLOC_051621	u	11	-	53836557-53836744,53870038-53870230	381	2
TCONS_00062798	XLOC_051690	u	11	-	54901093-54915506,54915794-54917405	16026	2
TCONS_00062889	XLOC_051771	u	11	-	57637958-57638323,57656375-57656462,57656555-57656945	845	3
TCONS_00062890	XLOC_051771	u	11	-	57637958-57638323,57656375-57656647,57710474-57710549,57718384-57718577,57792089-57793686	2507	5
TCONS_00062911	XLOC_051771	u	11	-	57716953-57718577,57792089-57793686	3223	2
TCONS_00063004	XLOC_051881	u	11	-	60284263-60284510,60301702-60301946	493	2
TCONS_00063043	XLOC_051917	u	11	-	61955508-61955804,61966579-61966681	400	2
TCONS_00063159	XLOC_052032	u	11	-	62225806-62226394,62228860-62229870	1600	2
TCONS_00063328	XLOC_052157	x	11	-	66587337-66587562,66616839-66616956,66676283-66676349,66677838-66678768	1342	4
TCONS_00063329	XLOC_052157	x	11	-	66614414-66614664,66616839-66616956,66676283-66676349,66677598-66678768	1607	4
TCONS_00063330	XLOC_052157	u	11	-	66641676-66641794,66676283-66676349,66677598-66678768	1357	3
TCONS_00063353	XLOC_052157	u	11	-	66676064-66676349,66677598-66678768	1457	2
TCONS_00063371	XLOC_052196	u	11	-	66947712-66948150,66952554-66953172	1058	2
TCONS_00063397	XLOC_052218	u	11	-	67573350-67573879,67604795-67604940,67633581-67633708,67634045-67634355	1115	4
TCONS_00063438	XLOC_052242	u	11	-	68126446-68126715,68135727-68135846	390	2
TCONS_00063502	XLOC_052289	u	11	-	68836613-68837205,68838978-68839413	1029	2
TCONS_00063503	XLOC_052289	u	11	-	68836613-68837205,68838456-68839448	1586	2
TCONS_00063504	XLOC_052289	u	11	-	68836613-68837205,68838283-68840441	2752	2
TCONS_00063522	XLOC_052303	u	11	-	69353672-69355500,69357377-69359578	4031	2
TCONS_00063535	XLOC_052309	u	11	-	69455906-69456321,69458179-69458221	459	2
TCONS_00063536	XLOC_052309	u	11	-	69455906-69456325,69459331-69459412	502	2
TCONS_00063537	XLOC_052309	u	11	-	69455906-69456321,69459331-69459420	506	2
TCONS_00063553	XLOC_052324	x	11	-	69501812-69504310,69519768-69519910	2642	2
TCONS_00063554	XLOC_052324	x	11	-	69501812-69504305,69519768-69519933	2660	2
TCONS_00063555	XLOC_052324	x	11	-	69501812-69504580,69519768-69519960	2962	2
TCONS_00063677	XLOC_052423	u	11	-	70561759-70562843,70563136-70563301	1251	2
TCONS_00063716	XLOC_052461	u	11	-	70622922-70625746,70629946-70637785	10665	2
TCONS_00063747	XLOC_052492	u	11	-	70720510-70730428,70731365-70733889	12444	2
TCONS_00063811	XLOC_052544	u	11	-	71532337-71538569,71539106-71539181,71699752-71699761	6319	3
TCONS_00063812	XLOC_052544	u	11	-	71532337-71539181,71699752-71699813	6907	2
TCONS_00063961	XLOC_052693	u	11	-	74031658-74031731,74038386-74038891	580	2
TCONS_00063987	XLOC_052711	u	11	-	74272392-74272501,74289550-74290293	854	2
TCONS_00063989	XLOC_052711	u	11	-	74274804-74275141,74289550-74290293	1082	2
TCONS_00063994	XLOC_052716	u	11	-	74291395-74292739,74293015-74293448	1779	2
TCONS_00063995	XLOC_052716	u	11	-	74291395-74292739,74293015-74293236,74296256-74296304	1616	3
TCONS_00064128	XLOC_052827	u	11	-	76746384-76746999,76750657-76750678	638	2
TCONS_00064134	XLOC_052833	u	11	-	76818323-76818861,76830240-76830505	805	2
TCONS_00064135	XLOC_052833	u	11	-	76818323-76818856,76833399-76833741	877	2
TCONS_00064136	XLOC_052833	u	11	-	76818323-76818861,76833399-76833741	882	2
TCONS_00064194	XLOC_052864	u	11	-	77356413-77358101,77359018-77359173	1845	2
TCONS_00064195	XLOC_052864	u	11	-	77356413-77358101,77361094-77361517	2113	2
TCONS_00064196	XLOC_052864	u	11	-	77356413-77358101,77361094-77361151,77361847-77361968	1869	3
TCONS_00064197	XLOC_052864	u	11	-	77356413-77358101,77361847-77362001	1844	2
TCONS_00064203	XLOC_052870	u	11	-	77421709-77422784,77424189-77426744	3632	2
TCONS_00064204	XLOC_052870	u	11	-	77421709-77422784,77424189-77424272,77425540-77426802	2423	3
TCONS_00064247	XLOC_052901	u	11	-	78643038-78643067,78645367-78645605	269	2
TCONS_00064268	XLOC_052906	u	11	-	78751843-78754362,78755045-78755292	2768	2
TCONS_00064282	XLOC_052912	u	11	-	78903412-78905116,78905859-78906096	1943	2
TCONS_00064365	XLOC_052982	u	12	+	146980-147044,147785-148087	368	2
TCONS_00064424	XLOC_053016	o	12	+	683456-683604,964150-964284	284	2
TCONS_00064450	XLOC_053028	u	12	+	810207-810965,811803-811941,812038-812396	1257	3
TCONS_00064484	XLOC_053046	u	12	+	961195-961476,961978-962570	875	2
TCONS_00064493	XLOC_053052	u	12	+	1033376-1034635,1035013-1035716	1964	2
TCONS_00064603	XLOC_053086	u	12	+	1567638-1567919,1572155-1572911	1039	2
TCONS_00064615	XLOC_053091	u	12	+	1673395-1675266,1676975-1677127	2025	2
TCONS_00064676	XLOC_053137	u	12	+	2645890-2646276,2646702-2647064,2651792-2652338	1297	3
TCONS_00064677	XLOC_053137	u	12	+	2645890-2647064,2651792-2652338	1722	2
TCONS_00064680	XLOC_053137	u	12	+	2649152-2649870,2651792-2652338	1266	2
TCONS_00064701	XLOC_053146	u	12	+	3228882-3230295,3230954-3232183,3232729-3233890	3806	3
TCONS_00064702	XLOC_053146	u	12	+	3228882-3230295,3231021-3232183,3232729-3233890	3739	3
TCONS_00064703	XLOC_053146	u	12	+	3228882-3230295,3230954-3233890	4351	2
TCONS_00064704	XLOC_053146	u	12	+	3230446-3232183,3232729-3233890	2900	2
TCONS_00064706	XLOC_053147	u	12	+	3234232-3234457,3246678-3246802	351	2
TCONS_00064752	XLOC_053173	u	12	+	3470738-3470809,3471512-3471713	274	2
TCONS_00064761	XLOC_053182	u	12	+	3630653-3630917,3631466-3632107	907	2
TCONS_00064791	XLOC_053203	u	12	+	4133160-4133696,4137351-4137747	934	2
TCONS_00064802	XLOC_053213	u	12	+	4184591-4184811,4189470-4189725	477	2
TCONS_00064804	XLOC_053215	x	12	+	4345754-4346084,4346660-4346686,4349623-4349824,4349966-4350361	956	4
TCONS_00064812	XLOC_053219	u	12	+	4493356-4494798,4494957-4495106	1593	2
TCONS_00064813	XLOC_053222	u	12	+	4497821-4497963,4498468-4498578	254	2
TCONS_00064816	XLOC_053224	u	12	+	4510141-4510801,4512484-4513140	1318	2
TCONS_00064817	XLOC_053224	u	12	+	4510141-4510801,4515893-4516063	832	2
TCONS_00064818	XLOC_053224	u	12	+	4510141-4510801,4518604-4518639	697	2
TCONS_00064826	XLOC_053230	o	12	+	4526070-4526139,4526476-4526600,4529092-4529489	593	3
TCONS_00064827	XLOC_053230	o	12	+	4526099-4526366,4526476-4526600,4529092-4529489	791	3
TCONS_00064828	XLOC_053230	o	12	+	4526099-4526340,4526476-4526600,4529092-4529489	765	3
TCONS_00064836	XLOC_053235	o	12	+	4535608-4536193,4537962-4538253	878	2
TCONS_00064848	XLOC_053244	x	12	+	4637980-4638838,4655687-4655788,4658291-4658546	1217	3
TCONS_00064901	XLOC_053269	u	12	+	5008331-5008553,5009030-5009152	346	2
TCONS_00064917	XLOC_053273	u	12	+	5126136-5126665,5129099-5130280	1712	2
TCONS_00064940	XLOC_053281	u	12	+	5210084-5210732,5212460-5212487	677	2
TCONS_00065149	XLOC_053373	u	12	+	7013735-7013756,7014552-7014868,7014980-7015313	673	3
TCONS_00065150	XLOC_053374	u	12	+	7023256-7023294,7023823-7024304	521	2
TCONS_00065154	XLOC_053378	u	12	+	7082113-7082179,7085218-7085336,7087333-7087476	330	3
TCONS_00065155	XLOC_053378	u	12	+	7082113-7082179,7085218-7085336,7252348-7252369	208	3
TCONS_00065156	XLOC_053378	u	12	+	7082759-7082925,7083134-7083259,7083618-7083826,7085218-7085336,7086100-7086747	1269	5
TCONS_00065157	XLOC_053378	u	12	+	7082785-7082925,7085218-7085336,7086100-7086747	908	3
TCONS_00065158	XLOC_053378	u	12	+	7082823-7082925,7085218-7085336,7116303-7116411	331	3
TCONS_00065171	XLOC_053389	u	12	+	7196144-7196214,7223944-7224058,7234252-7234375	310	3
TCONS_00065184	XLOC_053402	u	12	+	7270053-7270147,7275778-7276275	593	2
TCONS_00065299	XLOC_053498	u	12	+	7685411-7686653,7688075-7688244,7688344-7688674,7697252-7698217	2710	4
TCONS_00065377	XLOC_053547	u	12	+	8598693-8598761,8599064-8599178,8599976-8600082,8600683-8600817,8600899-8605117	4645	5
TCONS_00065378	XLOC_053547	u	12	+	8599135-8599489,8599976-8600082,8600683-8600817,8600899-8605117	4816	4
TCONS_00065387	XLOC_053556	u	12	+	8647892-8647927,8648284-8650623	2376	2
TCONS_00065419	XLOC_053587	o	12	+	8722522-8722594,8726561-8727633,8728191-8728523,8730168-8732173	3485	4
TCONS_00065420	XLOC_053587	o	12	+	8722522-8722594,8726561-8728523,8730168-8732173	4042	3
TCONS_00065421	XLOC_053587	o	12	+	8722522-8722594,8726561-8726953,8728191-8728523,8730168-8732173	2805	4
TCONS_00065423	XLOC_053587	u	12	+	8726283-8726953,8728191-8728523,8730168-8732173	3010	3
TCONS_00065559	XLOC_053711	u	12	+	11371628-11371693,11372107-11372998	958	2
TCONS_00065560	XLOC_053711	u	12	+	11371822-11371852,11372107-11372998	923	2
TCONS_00065579	XLOC_053723	u	12	+	11590988-11591231,11594426-11594571,11603445-11603504	450	3
TCONS_00065580	XLOC_053723	u	12	+	11591192-11591231,11593925-11594331	447	2
TCONS_00065587	XLOC_053723	u	12	+	11603227-11603635,11604254-11605101	1257	2
TCONS_00065601	XLOC_053734	o	12	+	11824955-11825217,11828248-11828344,11828747-11828859,11847903-11848100	671	4
TCONS_00065619	XLOC_053748	o	12	+	11985056-11985109,11997261-11997526,12004780-12005953	1494	3
TCONS_00065629	XLOC_053749	u	12	+	12096155-12096379,12098995-12099065,12102403-12102458,12102550-12102702,12102811-12102876	571	5
TCONS_00065631	XLOC_053751	u	12	+	12180537-12180772,12190752-12191056	541	2
TCONS_00065723	XLOC_053810	u	12	+	14262239-14268421,14272028-14272055	6211	2
TCONS_00065800	XLOC_053836	x	12	+	14867868-14867898,14870797-14870989,14874075-14875173	1323	3
TCONS_00065801	XLOC_053836	u	12	+	14868403-14868854,14870797-14870989,14874597-14875173	1222	3
TCONS_00065802	XLOC_053836	u	12	+	14868404-14868535,14870797-14870989,14874075-14875173	1424	3
TCONS_00065803	XLOC_053836	u	12	+	14868559-14868854,14870797-14870989,14874075-14875173	1588	3
TCONS_00065804	XLOC_053836	u	12	+	14869078-14870989,14874075-14875173	3011	2
TCONS_00065907	XLOC_053892	x	12	+	17211669-17211869,17213590-17213671,17213846-17213943,17247171-17247726	937	4
TCONS_00066029	XLOC_053965	u	12	+	18407553-18407818,18408016-18408729	980	2
TCONS_00066175	XLOC_054010	u	12	+	19385705-19386684,19391438-19391947	1490	2
TCONS_00066192	XLOC_054023	u	12	+	19582440-19582512,19585721-19585838,19601921-19602010,19613520-19613606,19620472-19620621	518	5
TCONS_00066681	XLOC_054268	u	12	+	23487871-23488242,23488331-23489374	1416	2
TCONS_00066751	XLOC_054296	u	12	+	24154155-24154193,24155717-24155829,24157110-24159473	2516	3
TCONS_00066776	XLOC_054307	u	12	+	24293088-24293168,24294498-24294708,24296175-24296351	469	3
TCONS_00066839	XLOC_054348	u	12	+	25410043-25410229,25410304-25411424	1308	2
TCONS_00066841	XLOC_054348	u	12	+	25410080-25410191,25410304-25411424	1233	2
TCONS_00067013	XLOC_054435	u	12	+	27034675-27034682,27035392-27036040	657	2
TCONS_00067024	XLOC_054446	u	12	+	27120329-27120804,27121077-27122615	2015	2
TCONS_00067025	XLOC_054446	u	12	+	27120329-27120804,27121284-27122615	1808	2
TCONS_00067057	XLOC_054476	u	12	+	27768802-27769114,27811836-27812033,27815095-27815209,27817798-27818208	1037	4
TCONS_00067316	XLOC_054697	u	12	+	33212483-33212828,33214059-33214721	1009	2
TCONS_00067317	XLOC_054697	u	12	+	33212483-33212854,33214082-33214224,33214584-33214721	653	3
TCONS_00067318	XLOC_054697	u	12	+	33212483-33212828,33214082-33214721	986	2
TCONS_00067319	XLOC_054697	u	12	+	33212483-33212854,33214082-33214277,33214584-33214721	706	3
TCONS_00067320	XLOC_054697	u	12	+	33212483-33212828,33214584-33214721	484	2
TCONS_00067321	XLOC_054697	u	12	+	33212483-33212854,33214584-33214721	510	2
TCONS_00067322	XLOC_054697	u	12	+	33212483-33212828,33214082-33214277,33214584-33214721	680	3
TCONS_00067369	XLOC_054719	u	12	+	34230413-34230454,34231369-34234614	3288	2
TCONS_00067370	XLOC_054719	u	12	+	34230797-34231674,34232105-34234614	3388	2
TCONS_00067379	XLOC_054727	u	12	+	34284147-34285434,34285494-34286979	2774	2
TCONS_00067503	XLOC_054831	u	12	+	35753953-35754166,35760162-35760195	248	2
TCONS_00067561	XLOC_054872	u	12	+	36308104-36308214,36316651-36317784	1245	2
TCONS_00067627	XLOC_054918	x	12	+	37693815-37694005,37720113-37720248	327	2
TCONS_00067628	XLOC_054918	x	12	+	37693820-37694005,37705722-37705801	266	2
TCONS_00067708	XLOC_054968	u	12	+	38563673-38565469,38566542-38568297	3553	2
TCONS_00067830	XLOC_055050	u	12	+	40314880-40314941,40315735-40315845,40365216-40365441,40380413-40380502	489	4
TCONS_00068002	XLOC_055206	x	12	+	42675353-42675608,42676790-42676900,42677558-42677676,42677849-42677914	552	4
TCONS_00068003	XLOC_055206	x	12	+	42675353-42675608,42676790-42676889,42677558-42677676,42681357-42682291	1410	4
TCONS_00068004	XLOC_055206	x	12	+	42675401-42675608,42676790-42676900,42677558-42677676,42681357-42682291	1373	4
TCONS_00068005	XLOC_055206	x	12	+	42675587-42675608,42677558-42677676,42681357-42682291	1076	3
TCONS_00068006	XLOC_055206	u	12	+	42676825-42676889,42677558-42677676,42677849-42677931,42681357-42682291	1202	4
TCONS_00068007	XLOC_055206	u	12	+	42677077-42677361,42677558-42677676,42681357-42682291	1339	3
TCONS_00068071	XLOC_055252	u	12	+	43319314-43319440,43320431-43320528,43321242-43321372,43322902-43323332	787	4
TCONS_00068142	XLOC_055289	u	12	+	44359899-44360581,44363413-44363979	1250	2
TCONS_00068185	XLOC_055308	x	12	+	44848685-44848924,44849535-44849661,44880660-44880696	404	3
TCONS_00068215	XLOC_055322	u	12	+	45127453-45127517,45129217-45129821	670	2
TCONS_00068286	XLOC_055358	x	12	+	46393815-46394144,46397738-46397850,46450942-46451242	744	3
TCONS_00068373	XLOC_055405	u	12	+	47559792-47561009,47561177-47562710	2752	2
TCONS_00068704	XLOC_055633	u	12	+	51024858-51024972,51025755-51030723	5084	2
TCONS_00068820	XLOC_055720	u	12	+	51985943-51986340,51986914-51986992,51990164-51990206	520	3
TCONS_00068821	XLOC_055720	u	12	+	51986965-51986992,51995953-51996390	466	2
TCONS_00068890	XLOC_055758	u	12	+	52574139-52574480,52576236-52576359	466	2
TCONS_00068951	XLOC_055774	u	12	+	52774569-52774682,52776405-52776770	480	2
TCONS_00069200	XLOC_055880	u	12	+	55617174-55617376,55693599-55693639	244	2
TCONS_00069314	XLOC_055969	u	12	+	58238965-58239019,58243310-58243430,58280876-58280962,58284515-58284694,58285582-58285678	540	5
TCONS_00069317	XLOC_055969	u	12	+	58280920-58280962,58282376-58283096	764	2
TCONS_00069338	XLOC_055991	u	12	+	58548276-58548381,58548622-58551047	2532	2
TCONS_00069339	XLOC_055991	u	12	+	58548303-58548381,58548622-58548934,58554155-58554638	876	3
TCONS_00069340	XLOC_055991	u	12	+	58548310-58548381,58548622-58548934,58550233-58551047	1200	3
TCONS_00069341	XLOC_055991	u	12	+	58548310-58548381,58548622-58548934,58549811-58551047	1622	3
TCONS_00069381	XLOC_056015	x	12	+	59159241-59159276,59167163-59167247,59180662-59188360	7820	3
TCONS_00069382	XLOC_056015	x	12	+	59159317-59159339,59167163-59167247,59180662-59188360	7807	3
TCONS_00069388	XLOC_056015	x	12	+	59165709-59167247,59180662-59188360	9238	2
TCONS_00069392	XLOC_056015	u	12	+	59173634-59174050,59180662-59188360	8116	2
TCONS_00069393	XLOC_056015	u	12	+	59178527-59178691,59180662-59188360	7864	2
TCONS_00069438	XLOC_056048	u	12	+	59879201-59879974,59880094-59880864	1545	2
TCONS_00069460	XLOC_056065	u	12	+	59954312-59958726,59958910-59959197	4703	2
TCONS_00069462	XLOC_056067	x	12	+	59977613-59977817,59978085-59978425	546	2
TCONS_00069528	XLOC_056097	u	12	+	60868724-60868830,60869559-60870016,60876685-60876897	778	3
TCONS_00069565	XLOC_056121	u	12	+	61308614-61308687,61309229-61310567	1413	2
TCONS_00069567	XLOC_056122	u	12	+	61315995-61316531,61317205-61317776	1109	2
TCONS_00069568	XLOC_056122	u	12	+	61316060-61316531,61317831-61318087,61318454-61318646,61318927-61319208	1204	4
TCONS_00069569	XLOC_056122	u	12	+	61316156-61316531,61317831-61319208	1754	2
TCONS_00069570	XLOC_056122	u	12	+	61316156-61316531,61317831-61318087,61318454-61319208	1388	3
TCONS_00069587	XLOC_056128	u	12	+	61424479-61424689,61431182-61431447,61438300-61438541	719	3
TCONS_00069588	XLOC_056128	u	12	+	61424502-61424689,61425160-61426011	1040	2
TCONS_00069589	XLOC_056128	u	12	+	61425303-61425333,61428734-61429277	575	2
TCONS_00069593	XLOC_056128	u	12	+	61429403-61430743,61431182-61431447,61438300-61438541	1849	3
TCONS_00069595	XLOC_056128	u	12	+	61429450-61429763,61430344-61431447,61438300-61438541	1660	3
TCONS_00069647	XLOC_056170	o	12	-	51374-51499,75806-75858,76628-76720,77443-77523,131933-132208	629	5
TCONS_00069656	XLOC_056170	o	12	-	75258-75689,75806-75858,76628-76720,77443-77523,131933-132208	935	5
TCONS_00069683	XLOC_056203	u	12	-	181806-188700,189536-191701	9061	2
TCONS_00069685	XLOC_056203	u	12	-	181806-182807,188534-191701	4170	2
TCONS_00069728	XLOC_056231	x	12	-	672104-672139,672229-672429	237	2
TCONS_00069748	XLOC_056239	u	12	-	962067-962156,963948-963985,964259-964377,967962-968234	520	4
TCONS_00069752	XLOC_056243	x	12	-	969007-969851,976101-976221	966	2
TCONS_00069773	XLOC_056253	u	12	-	1046581-1046930,1049914-1049938	375	2
TCONS_00069928	XLOC_056322	u	12	-	2279819-2280507,2283433-2284099	1356	2
TCONS_00069929	XLOC_056322	u	12	-	2279819-2280507,2283423-2284099	1366	2
TCONS_00069933	XLOC_056322	u	12	-	2282941-2283480,2285427-2285530	644	2
TCONS_00069981	XLOC_056349	u	12	-	3225952-3226544,3227048-3227264,3227354-3229617	3074	3
TCONS_00069982	XLOC_056349	u	12	-	3225952-3227264,3227354-3229617	3577	2
TCONS_00069983	XLOC_056349	u	12	-	3225952-3226548,3227048-3227506,3227654-3229617	3020	3
TCONS_00069984	XLOC_056349	u	12	-	3228335-3228396,3228807-3229573	829	2
TCONS_00069985	XLOC_056350	u	12	-	3239003-3239251,3242757-3243739	1232	2
TCONS_00070077	XLOC_056410	u	12	-	4069357-4070906,4071575-4071870	1846	2
TCONS_00070078	XLOC_056410	u	12	-	4069357-4069688,4071575-4071870	628	2
TCONS_00070082	XLOC_056414	u	12	-	4094722-4095689,4095932-4096353	1390	2
TCONS_00070083	XLOC_056414	u	12	-	4094722-4095689,4095932-4096086,4096360-4096538	1302	3
TCONS_00070084	XLOC_056414	u	12	-	4094722-4095689,4095932-4096086,4096496-4096563	1191	3
TCONS_00070085	XLOC_056414	u	12	-	4094722-4095689,4095932-4096086,4096608-4096662	1178	3
TCONS_00070091	XLOC_056420	u	12	-	4168329-4168963,4169503-4169739	872	2
TCONS_00070184	XLOC_056495	o	12	-	4955143-4957567,4957896-4959338,4959793-4959871,4960404-4960480	4024	4
TCONS_00070185	XLOC_056495	o	12	-	4955143-4957341,4957465-4957567,4959281-4959338,4959793-4959871,4960404-4960511	2547	5
TCONS_00070433	XLOC_056614	u	12	-	7435067-7437460,7437841-7437910	2464	2
TCONS_00070434	XLOC_056614	u	12	-	7435067-7437460,7438558-7438596	2433	2
TCONS_00070435	XLOC_056614	u	12	-	7435067-7437460,7438685-7438741	2451	2
TCONS_00070437	XLOC_056615	u	12	-	7454504-7454674,7455840-7456421	753	2
TCONS_00070657	XLOC_056790	u	12	-	11541005-11541274,11551748-11551856,11579346-11579807	841	3
TCONS_00070672	XLOC_056798	u	12	-	11701380-11701568,11708116-11708281,11714729-11715102	729	3
TCONS_00070719	XLOC_056835	u	12	-	12213172-12213238,12231692-12231847	223	2
TCONS_00070720	XLOC_056835	u	12	-	12218952-12219043,12224390-12224492,12231692-12231847	351	3
TCONS_00070770	XLOC_056870	x	12	-	13472930-13473142,13475780-13475843	277	2
TCONS_00070828	XLOC_056904	u	12	-	14761732-14762429,14764235-14764296	760	2
TCONS_00070849	XLOC_056916	x	12	-	15177469-15177550,15189835-15191675	1923	2
TCONS_00070918	XLOC_056948	x	12	-	15989467-15989488,16025930-16026071,16049939-16050168	394	3
TCONS_00070920	XLOC_056948	x	12	-	16014965-16016139,16025930-16026071,16049939-16050616	1995	3
TCONS_00070922	XLOC_056948	x	12	-	16021357-16022024,16025930-16026071,16049939-16050192	1064	3
TCONS_00070942	XLOC_056963	u	12	-	16120901-16122098,16123145-16123192	1246	2
TCONS_00071032	XLOC_057007	x	12	-	17721573-17721682,17733245-17733381,17755502-17755634,17767964-17768076	493	4
TCONS_00071033	XLOC_057007	x	12	-	17732635-17732721,17733245-17733381,17755502-17755634,17767814-17767865	409	4
TCONS_00071039	XLOC_057007	u	12	-	17754945-17755634,17767814-17767971	848	2
TCONS_00071062	XLOC_057034	x	12	-	18119435-18121917,18125470-18125678,18140122-18140298,18142398-18142531	3003	4
TCONS_00071112	XLOC_057068	u	12	-	18366107-18367021,18368238-18368363,18375858-18375932	1116	3
TCONS_00071114	XLOC_057068	u	12	-	18367896-18368363,18368858-18369392	1003	2
TCONS_00071119	XLOC_057073	u	12	-	18408965-18409004,18409114-18409388	315	2
TCONS_00071123	XLOC_057077	u	12	-	18448613-18450402,18451897-18452084	1978	2
TCONS_00071124	XLOC_057077	u	12	-	18448613-18450402,18454673-18454877	1995	2
TCONS_00071212	XLOC_057128	u	12	-	19220630-19221202,19221428-19221559	705	2
TCONS_00071232	XLOC_057136	o	12	-	19328811-19330478,19330951-19331443	2161	2
TCONS_00071243	XLOC_057144	x	12	-	19494047-19494353,19501891-19501997	414	2
TCONS_00071254	XLOC_057154	u	12	-	19643335-19644509,19644787-19644890	1279	2
TCONS_00071255	XLOC_057154	u	12	-	19643335-19644509,19644860-19644928	1244	2
TCONS_00071259	XLOC_057158	u	12	-	19697931-19700137,19701354-19702056	2910	2
TCONS_00071335	XLOC_057184	u	12	-	20104175-20104553,20107896-20107967	451	2
TCONS_00071460	XLOC_057252	x	12	-	21397274-21398923,21401301-21401430,21404074-21404177	1884	3
TCONS_00071461	XLOC_057252	x	12	-	21397274-21398927,21401301-21401430,21404074-21404177	1888	3
TCONS_00071462	XLOC_057252	x	12	-	21397274-21398908,21401301-21401430,21404074-21404177	1869	3
TCONS_00071682	XLOC_057434	u	12	-	22260971-22262149,22262979-22263389	1590	2
TCONS_00071732	XLOC_057455	u	12	-	22727057-22727323,22729215-22729348,22737516-22737618,22738470-22738940	975	4
TCONS_00071873	XLOC_057529	x	12	-	24165054-24165169,24174093-24174202,24191450-24191675,24191776-24191811	488	4
TCONS_00071876	XLOC_057529	x	12	-	24172977-24173277,24174093-24174202,24191450-24191675,24191776-24191811	673	4
TCONS_00071877	XLOC_057529	x	12	-	24172977-24173277,24174093-24174202,24191776-24192553	1189	3
TCONS_00071878	XLOC_057529	x	12	-	24172977-24173277,24174093-24174202,24191776-24191903,24192665-24192699	574	4
TCONS_00071879	XLOC_057529	x	12	-	24172977-24173277,24174093-24174202,24192665-24192714	461	3
TCONS_00071943	XLOC_057577	u	12	-	25120199-25121292,25121784-25121862	1173	2
TCONS_00071993	XLOC_057607	u	12	-	25616738-25618001,25619977-25620084,25622766-25622861	1468	3
TCONS_00072066	XLOC_057658	x	12	-	26366082-26366443,26375256-26375407,26375970-26376166	711	3
TCONS_00072098	XLOC_057685	u	12	-	26607116-26607221,26619942-26620170,26622810-26623134	660	3
TCONS_00072099	XLOC_057685	u	12	-	26607667-26607807,26619942-26620170,26622810-26623134	695	3
TCONS_00072294	XLOC_057831	x	12	-	31446157-31447233,31457135-31457273,31457398-31458016	1835	3
TCONS_00072365	XLOC_057895	u	12	-	32041130-32041410,32042599-32042673,32043516-32043580	421	3
TCONS_00072368	XLOC_057897	x	12	-	32091262-32091733,32167695-32167763	541	2
TCONS_00072567	XLOC_058012	o	12	-	34888166-34888195,34899410-34899628	249	2
TCONS_00072581	XLOC_058022	o	12	-	34942538-34942679,34947232-34947329,34960963-34961157	435	3
TCONS_00072582	XLOC_058022	o	12	-	34942538-34942777,34960963-34961157	435	2
TCONS_00072584	XLOC_058022	o	12	-	34946959-34947329,34960963-34961157	566	2
TCONS_00072586	XLOC_058022	o	12	-	34951510-34951880,34960963-34961157	566	2
TCONS_00072588	XLOC_058022	o	12	-	34956295-34956424,34960963-34961157	325	2
TCONS_00072789	XLOC_058158	u	12	-	39266880-39267090,39267222-39267354,39268419-39268831	757	3
TCONS_00072790	XLOC_058158	u	12	-	39266880-39267090,39267222-39267354,39268419-39268566,39276496-39276698,39280328-39280500,39301911-39304159	3117	6
TCONS_00072795	XLOC_058158	u	12	-	39275385-39276698,39280328-39280500,39301911-39304159	3736	3
TCONS_00072952	XLOC_058267	u	12	-	41436184-41437540,41439483-41439578,41447514-41447635	1575	3
TCONS_00072953	XLOC_058267	u	12	-	41436184-41437540,41439483-41439578,41443495-41443608,41447514-41448512	2566	4
TCONS_00072954	XLOC_058267	u	12	-	41436184-41436362,41437345-41437540,41439483-41439578,41443495-41443608,41447514-41448512	1584	5
TCONS_00072955	XLOC_058267	u	12	-	41436184-41436362,41437440-41437540,41443495-41443608,41447514-41448512	1393	4
TCONS_00072956	XLOC_058267	u	12	-	41436184-41437540,41443495-41443608,41447514-41447685,41448129-41448512	2027	4
TCONS_00072957	XLOC_058267	u	12	-	41436184-41437540,41439483-41439578,41443495-41443608,41447514-41447625,41448129-41448512	2063	5
TCONS_00073098	XLOC_058350	u	12	-	42852302-42852816,42853954-42853992,42863519-42863603,42863816-42863892	716	4
TCONS_00073121	XLOC_058368	u	12	-	43319420-43319931,43320425-43322132	2220	2
TCONS_00073122	XLOC_058368	o	12	-	43319420-43319931,43320425-43320495,43322248-43322510,43323681-43324871	2037	4
TCONS_00073123	XLOC_058368	o	12	-	43319420-43319931,43320425-43320495,43322248-43322510,43323681-43323881,43338810-43339229	1467	5
TCONS_00073124	XLOC_058368	o	12	-	43319420-43319931,43320425-43320495,43323681-43323869,43338809-43339229	1193	4
TCONS_00073125	XLOC_058368	o	12	-	43319420-43319931,43320425-43320495,43323681-43323869,43338810-43339312	1275	4
TCONS_00073140	XLOC_058380	u	12	-	43344341-43344939,43347826-43347896	670	2
TCONS_00073141	XLOC_058380	u	12	-	43344341-43344939,43347544-43347925	981	2
TCONS_00073188	XLOC_058406	u	12	-	44333750-44334434,44335429-44335922	1179	2
TCONS_00073190	XLOC_058408	u	12	-	44338628-44339183,44340341-44340706	922	2
TCONS_00073191	XLOC_058408	u	12	-	44338628-44339183,44340435-44340706	828	2
TCONS_00073194	XLOC_058411	u	12	-	44356901-44357654,44360844-44360867	778	2
TCONS_00073405	XLOC_058523	u	12	-	46280372-46280910,46280964-46282957	2533	2
TCONS_00073415	XLOC_058526	u	12	-	46328611-46328722,46332851-46333242	504	2
TCONS_00073417	XLOC_058526	u	12	-	46332555-46332974,46336164-46336390	647	2
TCONS_00073447	XLOC_058549	x	12	-	47556122-47556141,47559981-47560057,47560922-47561420,47562083-47562957	1471	4
TCONS_00073448	XLOC_058549	x	12	-	47556122-47556141,47559981-47561420,47562083-47562957	2335	3
TCONS_00073449	XLOC_058549	x	12	-	47556122-47556141,47559981-47560057,47560922-47561420,47562083-47562255,47563384-47565941	3327	5
TCONS_00073514	XLOC_058578	x	12	-	48013932-48014395,48039487-48039550	528	2
TCONS_00073825	XLOC_058777	u	12	-	51427494-51429737,51430467-51430711,51433078-51433228	2640	3
TCONS_00073826	XLOC_058777	u	12	-	51432111-51432181,51433078-51433286	280	2
TCONS_00073933	XLOC_058830	x	12	-	52433116-52435016,52435318-52435468,52438050-52438088	2091	3
TCONS_00074092	XLOC_058890	u	12	-	53421762-53422546,53423074-53423269	981	2
TCONS_00074145	XLOC_058912	o	12	-	53979207-53980437,53981386-53981565	1411	2
TCONS_00074211	XLOC_058930	u	12	-	55375117-55375638,55376326-55376609,55382851-55383104,55384619-55384644	1086	4
TCONS_00074262	XLOC_058977	x	12	-	56964425-56965039,56976568-56976667,56977689-56978437	1464	3
TCONS_00074263	XLOC_058977	x	12	-	56964425-56965042,56976568-56976667,56977689-56978437	1467	3
TCONS_00074264	XLOC_058977	x	12	-	56970923-56971318,56976568-56976667,56977689-56978437	1245	3
TCONS_00074422	XLOC_059130	u	12	-	57953110-57953171,57972385-57987977,57994440-57994581,57994878-57995096,57999125-58003621	20513	5
TCONS_00074423	XLOC_059130	u	12	-	57953110-57953171,57972385-57987977,57994440-58003714	24930	3
TCONS_00074425	XLOC_059130	u	12	-	57953110-57953171,57972385-57987977,57999125-57999212,58011516-58011772	16000	4
TCONS_00074426	XLOC_059130	u	12	-	57953110-57953171,57972385-57987977,57994440-57994581,57999125-57999212,58011516-58011777	16147	5
TCONS_00074427	XLOC_059130	u	12	-	57953110-57953171,57972385-57987977,58011516-58011786	15926	3
TCONS_00074428	XLOC_059130	u	12	-	57953110-57953171,57972385-57976278,57986257-57987977,58011516-58011786	5948	4
TCONS_00074439	XLOC_059130	u	12	-	57966631-57987977,57994440-57994581,57994878-58003714	30326	3
TCONS_00074440	XLOC_059130	u	12	-	57966631-57973569,57986257-57987977,58011516-58011772	8917	3
TCONS_00074496	XLOC_059168	u	12	-	58961856-58962392,58964383-58964436	591	2
TCONS_00074497	XLOC_059168	u	12	-	58961856-58962392,58964077-58964438	899	2
TCONS_00074503	XLOC_059174	u	12	-	59091579-59091662,59091768-59092413	730	2
TCONS_00074504	XLOC_059175	o	12	-	59132527-59133645,59134067-59134117,59134333-59134617	1455	3
TCONS_00074505	XLOC_059175	o	12	-	59132527-59132868,59133101-59133181,59133584-59133645,59134067-59134117,59134333-59134619	823	5
TCONS_00074506	XLOC_059175	o	12	-	59132527-59132868,59133101-59133645,59134067-59134117,59134333-59134632	1238	4
TCONS_00074507	XLOC_059175	o	12	-	59132527-59132868,59133101-59133204,59133584-59133645,59134067-59134117,59134333-59134632	859	5
TCONS_00074508	XLOC_059175	o	12	-	59132527-59132868,59133101-59134117,59134333-59134632	1659	3
TCONS_00074567	XLOC_059195	u	12	-	59959849-59960128,59960226-59960580	635	2
TCONS_00074608	XLOC_059221	x	12	-	60157606-60158694,60161870-60162010	1230	2
TCONS_00074719	XLOC_059270	u	12	-	61231887-61232120,61232227-61232637,61233236-61233296	706	3
TCONS_00074904	XLOC_059416	x	13	+	3135999-3136125,3140107-3143277	3298	2
TCONS_00074971	XLOC_059467	x	13	+	4740174-4740468,4740900-4741038,4767439-4767512	508	3
TCONS_00074980	XLOC_059476	u	13	+	4958373-4958453,4960028-4960108,4992799-4992856	220	3
TCONS_00075006	XLOC_059502	u	13	+	5416985-5417467,5434927-5434989,5437197-5439259	2609	3
TCONS_00075149	XLOC_059630	u	13	+	8804010-8804094,8804500-8804745	331	2
TCONS_00075248	XLOC_059726	u	13	+	10134932-10134950,10136189-10136425	256	2
TCONS_00075368	XLOC_059835	u	13	+	11738024-11739031,11739336-11739872	1545	2
TCONS_00075658	XLOC_060123	u	13	+	12697183-12699117,12702168-12708955	8723	2
TCONS_00075730	XLOC_060190	u	13	+	14043198-14043243,14043418-14044192	821	2
TCONS_00075731	XLOC_060190	u	13	+	14043198-14043243,14043418-14043965,14047297-14047445,14048397-14049092	1439	4
TCONS_00075732	XLOC_060190	u	13	+	14043198-14043243,14043418-14043965,14047297-14047445,14048397-14048603,14061633-14062454	1772	5
TCONS_00075733	XLOC_060190	u	13	+	14043311-14043676,14048397-14048603,14061633-14062454	1395	3
TCONS_00075741	XLOC_060198	u	13	+	14085932-14086159,14091925-14094552	2856	2
TCONS_00075869	XLOC_060316	x	13	+	15299881-15299950,15534550-15535064	585	2
TCONS_00076298	XLOC_060699	u	13	+	20308108-20308145,20382292-20382436,20385824-20385921	281	3
TCONS_00076304	XLOC_060705	u	13	+	20401160-20401710,20402347-20402528	733	2
TCONS_00076486	XLOC_060816	u	13	+	22260559-22260730,22261472-22262463	1164	2
TCONS_00076591	XLOC_060865	x	13	+	23844016-23844100,23848220-23848304,23851899-23852092	364	3
TCONS_00076593	XLOC_060866	x	13	+	23860721-23860824,23867914-23868007,23889197-23889227	229	3
TCONS_00076597	XLOC_060866	x	13	+	23867943-23868007,23953967-23954413	512	2
TCONS_00076685	XLOC_060932	u	13	+	24353969-24354985,24356488-24356913	1443	2
TCONS_00076996	XLOC_061144	u	13	+	26545444-26546720,26584179-26584395,26591626-26591973	1842	3
TCONS_00076999	XLOC_061144	u	13	+	26549753-26550867,26584179-26584395,26591626-26591973	1680	3
TCONS_00077005	XLOC_061144	u	13	+	26561464-26561599,26566184-26566321,26584179-26584395,26591284-26591973	1181	4
TCONS_00077006	XLOC_061144	u	13	+	26561464-26561599,26566184-26566321,26584179-26584395,26591626-26591973	839	4
TCONS_00077007	XLOC_061144	u	13	+	26561464-26561599,26566184-26566321,26584179-26584395,26590695-26591447,26591546-26591973	1672	5
TCONS_00077008	XLOC_061144	u	13	+	26561482-26561599,26584179-26584395,26591626-26591973	683	3
TCONS_00077019	XLOC_061144	u	13	+	26575403-26576521,26584179-26584395,26591284-26591447,26591546-26591973	1928	4
TCONS_00077026	XLOC_061144	u	13	+	26589476-26591447,26591546-26591973	2400	2
TCONS_00077027	XLOC_061166	u	13	+	26592030-26592631,26593118-26593146	631	2
TCONS_00077059	XLOC_061190	u	13	+	27324675-27324825,27328873-27328931,27443225-27443337,27444682-27444844,27447583-27447597	501	5
TCONS_00077069	XLOC_061199	u	13	+	27346039-27346287,27347765-27348642	1127	2
TCONS_00077212	XLOC_061276	u	13	+	28081349-28081403,28089717-28089845,28093232-28093366	319	3
TCONS_00077218	XLOC_061281	x	13	+	28093626-28093734,28096656-28096857,28104282-28104322	352	3
TCONS_00077248	XLOC_061303	u	13	+	28406483-28407123,28407889-28413103,28418501-28421476	8832	3
TCONS_00077249	XLOC_061303	u	13	+	28406519-28407972,28409632-28417242	9065	2
TCONS_00077294	XLOC_061336	u	13	+	29065481-29065632,29066158-29066968	963	2
TCONS_00077366	XLOC_061374	x	13	+	30025530-30028091,30031380-30032257	3440	2
TCONS_00077367	XLOC_061375	x	13	+	30033436-30033463,30042523-30043458	964	2
TCONS_00077644	XLOC_061511	u	13	+	33072105-33072489,33079771-33079843	458	2
TCONS_00077664	XLOC_061528	x	13	+	33111147-33112541,33113744-33113782	1434	2
TCONS_00077695	XLOC_061544	u	13	+	33751056-33751290,33751391-33751552	397	2
TCONS_00077735	XLOC_061561	u	13	+	34011762-34013201,34013484-34014793	2750	2
TCONS_00077878	XLOC_061646	u	13	+	34679681-34680471,34681585-34682064	1271	2
TCONS_00077996	XLOC_061725	u	13	+	37106925-37107081,37120516-37120753,37122674-37123273	995	3
TCONS_00078005	XLOC_061725	u	13	+	37121696-37121740,37122674-37123273	645	2
TCONS_00078017	XLOC_061743	u	13	+	37139694-37140779,37145448-37145836	1475	2
TCONS_00078018	XLOC_061743	u	13	+	37139694-37140779,37145448-37145608,37146491-37146627,37155673-37155812,37158198-37158306,37178227-37178511	1918	6
TCONS_00078019	XLOC_061743	u	13	+	37139694-37140779,37145448-37145608,37146491-37146627,37155673-37155812,37158198-37158306,37194284-37194453,37299646-37299837,37302535-37302554	2015	8
TCONS_00078026	XLOC_061743	u	13	+	37153446-37153712,37155673-37155812,37158198-37158306,37194284-37194453,37299646-37299837,37302535-37302554	898	6
TCONS_00078057	XLOC_061780	x	13	+	37349881-37349983,37355575-37355673,37356008-37357879	2074	3
TCONS_00078181	XLOC_061830	u	13	+	40167647-40167966,40197956-40198106	471	2
TCONS_00078182	XLOC_061830	u	13	+	40167661-40167966,40206322-40206646	631	2
TCONS_00078202	XLOC_061830	u	13	+	40196042-40196648,40197956-40198106	758	2
TCONS_00078209	XLOC_061830	u	13	+	40202638-40202955,40204012-40204102,40206322-40206646	734	3
TCONS_00078222	XLOC_061866	x	13	+	40285106-40285610,40326996-40327227,40330425-40330514	827	3
TCONS_00078233	XLOC_061866	u	13	+	40326975-40327227,40327586-40328899	1567	2
TCONS_00078262	XLOC_061904	u	13	+	40445632-40445693,40446569-40446953	447	2
TCONS_00078272	XLOC_061913	u	13	+	40768764-40768929,40783782-40783844,40870012-40870095	313	3
TCONS_00078273	XLOC_061913	u	13	+	40768764-40768929,40783782-40783844,40923298-40923522	454	3
TCONS_00078274	XLOC_061913	u	13	+	40768764-40768929,40783782-40783844,40934602-40935640	1268	3
TCONS_00078275	XLOC_061913	u	13	+	40768764-40768929,40783782-40783844,40976623-40976661	268	3
TCONS_00078276	XLOC_061913	x	13	+	40768764-40768929,40783782-40783844,41000147-41000765	848	3
TCONS_00078355	XLOC_061992	u	13	+	41144788-41145335,41258451-41258573	671	2
TCONS_00078386	XLOC_062023	u	13	+	41481393-41481772,41514139-41514323	565	2
TCONS_00078553	XLOC_062163	x	13	+	46203755-46204373,46324145-46324213,46363378-46363483,46456278-46457682	2199	4
TCONS_00078555	XLOC_062163	x	13	+	46203949-46204373,46324145-46324213,46363378-46371549	8666	3
TCONS_00078570	XLOC_062175	u	13	+	46308215-46314270,46314603-46314971	6425	2
TCONS_00078572	XLOC_062175	u	13	+	46308215-46311755,46314093-46314270,46314647-46314971	4044	3
TCONS_00078620	XLOC_062222	u	13	+	46466514-46466635,46478733-46478907,46513906-46514005,46521088-46521227,46539393-46539449	594	5
TCONS_00078651	XLOC_062252	u	13	+	46536437-46537016,46537083-46538083	1581	2
TCONS_00078683	XLOC_062283	u	13	+	46593082-46593383,46594710-46595173	766	2
TCONS_00078686	XLOC_062285	u	13	+	46596627-46597133,46598182-46598465	791	2
TCONS_00078761	XLOC_062359	u	13	+	49444149-49444680,49446624-49446690	599	2
TCONS_00078994	XLOC_062578	u	13	+	51428874-51429064,51444607-51445695	1280	2
TCONS_00079003	XLOC_062586	u	13	+	51457268-51458320,51463913-51464065,51474862-51475502	1847	3
TCONS_00079004	XLOC_062586	u	13	+	51457268-51458326,51463913-51464065,51499467-51499763	1509	3
TCONS_00079005	XLOC_062586	u	13	+	51460284-51460341,51463913-51464457	603	2
TCONS_00079034	XLOC_062613	u	13	+	51504487-51504793,51505280-51510845	5873	2
TCONS_00079036	XLOC_062613	u	13	+	51510132-51510198,51516505-51517517	1080	2
TCONS_00079175	XLOC_062751	u	13	+	54065560-54065615,54065886-54067361	1532	2
TCONS_00079223	XLOC_062791	u	13	+	54759233-54759288,54759491-54759572,54761165-54761570	544	3
TCONS_00079250	XLOC_062818	u	13	+	55400250-55400277,55406031-55406116,55409009-55409113,55423827-55423929	322	4
TCONS_00079299	XLOC_062866	u	13	+	56683832-56684240,56686587-56686688,56689656-56689708	564	3
TCONS_00079614	XLOC_063163	u	13	+	59110162-59110196,59116450-59116669	255	2
TCONS_00079615	XLOC_063164	u	13	+	59110598-59110761,59116875-59117210	500	2
TCONS_00079648	XLOC_063187	o	13	+	60393437-60393451,60393632-60408829	15213	2
TCONS_00079659	XLOC_063191	u	13	+	60628721-60629761,60656902-60657038,60657778-60657837,60662256-60663564	2547	4
TCONS_00079677	XLOC_063209	u	13	+	60821477-60821534,60822301-60824813	2571	2
TCONS_00079828	XLOC_063328	u	13	+	63373867-63374179,63374501-63374783	596	2
TCONS_00079973	XLOC_063407	x	13	+	66126851-66126881,66127735-66128092	389	2
TCONS_00080003	XLOC_063426	x	13	+	66208516-66208911,66216795-66216995,66217075-66217303	826	3
TCONS_00080136	XLOC_063501	x	13	+	68196478-68196503,68196998-68197233	262	2
TCONS_00080213	XLOC_063550	u	13	+	69919245-69919339,69928362-69930250	1984	2
TCONS_00080216	XLOC_063550	u	13	+	69923214-69928627,69937501-69938147	6061	2
TCONS_00080240	XLOC_063564	u	13	+	70333219-70333412,70333646-70334010	559	2
TCONS_00080364	XLOC_063620	u	13	+	72724289-72724551,72731226-72731399	437	2
TCONS_00080406	XLOC_063645	u	13	+	73370029-73370054,73378462-73378553,73396161-73397943	1901	3
TCONS_00080455	XLOC_063672	u	13	+	73907825-73908101,73914786-73914932	424	2
TCONS_00080476	XLOC_063693	u	13	+	74180115-74180243,74187547-74190875	3458	2
TCONS_00080482	XLOC_063693	u	13	+	74180122-74180243,74187547-74187661,74386145-74390111	4204	3
TCONS_00080483	XLOC_063693	u	13	+	74180122-74180243,74187547-74187661,74386141-74390111	4208	3
TCONS_00080586	XLOC_063796	u	13	+	74414102-74414118,74414236-74422029	7811	2
TCONS_00080658	XLOC_063862	o	13	+	74846898-74847359,74893311-74893350	502	2
TCONS_00080692	XLOC_063892	u	13	+	75389815-75390102,75427325-75427397,75439236-75439361,75440125-75440728	1091	4
TCONS_00080693	XLOC_063892	u	13	+	75389815-75390102,75439236-75439361,75440125-75440728	1018	3
TCONS_00080702	XLOC_063892	u	13	+	75439112-75439148,75439236-75439361,75440125-75440728	767	3
TCONS_00080974	XLOC_064108	u	13	+	80419986-80421569,80421857-80421864	1592	2
TCONS_00080976	XLOC_064109	u	13	+	80424318-80424509,80428125-80428542	610	2
TCONS_00081293	XLOC_064335	x	13	+	84721487-84724632,84790520-84799245	11872	2
TCONS_00081298	XLOC_064335	u	13	+	84782864-84788874,84790520-84799245	14737	2
TCONS_00081303	XLOC_064338	u	13	+	84799324-84812772,84858834-84863634	18250	2
TCONS_00081321	XLOC_064354	u	13	+	84875946-84879480,84899204-84899340,84931603-84931717,84948609-84948818,84949874-84950074	4198	5
TCONS_00081427	XLOC_064456	u	13	+	85129269-85129339,85133249-85133845	668	2
TCONS_00081469	XLOC_064498	u	13	+	86299035-86299541,86325348-86325369	529	2
TCONS_00081470	XLOC_064498	u	13	+	86299035-86299541,86327366-86327603	745	2
TCONS_00081583	XLOC_064591	o	13	+	88017024-88018940,88019535-88019619,88055168-88055247,88141291-88141349,88200044-88200099,88210005-88210041,88215437-88220298	7096	7
TCONS_00081585	XLOC_064591	x	13	+	88038101-88039109,88141291-88141349,88182045-88198794	17818	3
TCONS_00081626	XLOC_064591	u	13	+	88204078-88204307,88207243-88207355,88210005-88210835	1174	3
TCONS_00081681	XLOC_064676	x	13	+	89500624-89500649,89506538-89506718	207	2
TCONS_00081744	XLOC_064735	u	13	+	90464403-90464542,90464749-90464991	383	2
TCONS_00081775	XLOC_064749	x	13	+	90867624-90867694,90919400-90919642,91035952-91036125,91068118-91068194,91070894-91071064	736	5
TCONS_00081837	XLOC_064749	u	13	+	91069100-91069455,91070894-91071064	527	2
TCONS_00081869	XLOC_064826	u	13	+	91163107-91163418,91212061-91212164,91231138-91231944	1223	3
TCONS_00081928	XLOC_064886	x	13	+	91419613-91420029,91422068-91422110	460	2
TCONS_00082027	XLOC_064959	u	13	+	93341955-93344309,93356279-93358071	4148	2
TCONS_00082082	XLOC_065013	u	13	+	94095222-94096026,94108897-94109743	1652	2
TCONS_00082083	XLOC_065013	u	13	+	94095222-94096026,94108880-94109743	1669	2
TCONS_00082196	XLOC_065095	u	13	+	96397211-96397249,96401966-96402176,96442154-96442213	310	3
TCONS_00082198	XLOC_065095	u	13	+	96397264-96401603,96401966-96402176,96442154-96442213	4611	3
TCONS_00082199	XLOC_065095	u	13	+	96402157-96402176,96452031-96452113,96469368-96469654	390	3
TCONS_00082272	XLOC_065150	u	13	+	96891737-96894831,96903665-96907478	6909	2
TCONS_00082273	XLOC_065150	u	13	+	96891737-96894831,96909761-96909836,96916322-96916345	3195	3
TCONS_00082274	XLOC_065150	u	13	+	96894798-96894831,96906371-96907478	1142	2
TCONS_00082280	XLOC_065150	u	13	+	96909847-96910519,96916322-96916519,96916866-96916973,96917727-96918255,96919082-96921344	3771	5
TCONS_00082283	XLOC_065150	u	13	+	96914293-96916973,96917727-96918255,96919082-96921344	5473	3
TCONS_00082284	XLOC_065150	u	13	+	96914293-96916665,96916870-96918255,96919082-96921344	6022	3
TCONS_00082291	XLOC_065160	u	13	+	96927242-96927343,96927678-96928969	1394	2
TCONS_00082297	XLOC_065166	u	13	+	96939650-96939867,96944920-96945346	645	2
TCONS_00082300	XLOC_065169	u	13	+	96948693-96949404,96950168-96950509	1054	2
TCONS_00082320	XLOC_065188	u	13	+	97020077-97020135,97028173-97029407	1294	2
TCONS_00082321	XLOC_065188	u	13	+	97020077-97020135,97028173-97028758,97037283-97037440	803	3
TCONS_00082322	XLOC_065188	u	13	+	97020079-97020135,97026721-97026869,97028173-97029407	1441	3
TCONS_00082725	XLOC_065563	u	13	+	99821134-99821363,99837613-99837902,99838780-99839218	959	3
TCONS_00082821	XLOC_065642	u	13	+	100867861-100868127,100870359-100871073	982	2
TCONS_00082822	XLOC_065642	u	13	+	100868159-100869933,100870359-100871073	2490	2
TCONS_00082989	XLOC_065803	u	13	+	104039453-104039782,104044794-104044920	457	2
TCONS_00083000	XLOC_065814	u	13	+	104092911-104093105,104097490-104097704	410	2
TCONS_00083028	XLOC_065841	u	13	+	104892301-104892405,104894867-104895232	471	2
TCONS_00083154	XLOC_065964	u	13	+	107002012-107002603,107003897-107003983,107010086-107010177	771	3
TCONS_00083166	XLOC_065970	o	13	+	107309120-107322924,107323689-107333258	23375	2
TCONS_00083180	XLOC_065978	u	13	+	107711344-107711666,107731582-107731909,107732053-107732153,107732261-107732922	1414	4
TCONS_00083288	XLOC_066061	u	13	+	109285061-109286070,109347254-109347336,109459915-109460030	1209	3
TCONS_00083289	XLOC_066061	x	13	+	109285895-109286070,109523335-109523581	423	2
TCONS_00083356	XLOC_066122	u	13	+	110052453-110053293,110054195-110054281	928	2
TCONS_00083357	XLOC_066122	u	13	+	110052453-110053089,110054195-110054293,110054885-110054977,110057174-110057812	1468	4
TCONS_00083358	XLOC_066122	u	13	+	110052453-110053089,110054195-110054293,110054885-110054977,110059394-110059566	1002	4
TCONS_00083359	XLOC_066122	u	13	+	110052675-110053089,110054195-110054293,110054885-110055741	1371	3
TCONS_00083361	XLOC_066122	u	13	+	110056976-110056983,110057174-110057319,110059394-110059566	327	3
TCONS_00083416	XLOC_066161	u	13	+	111851029-111851320,111868525-111868559	327	2
TCONS_00083524	XLOC_066257	u	13	+	112088799-112089135,112090153-112091229	1414	2
TCONS_00083600	XLOC_066332	u	13	+	112683708-112690481,112690716-112691868	7927	2
TCONS_00083622	XLOC_066346	o	13	+	112850569-112850718,112940369-112940431,113128364-113128472,113166716-113166731	338	4
TCONS_00083623	XLOC_066346	u	13	+	112850579-112850718,112928457-112928565	249	2
TCONS_00083627	XLOC_066349	u	13	+	112876350-112876441,112876737-112887310	10666	2
TCONS_00083851	XLOC_066555	u	13	+	114776562-114776839,114776990-114777130	419	2
TCONS_00083926	XLOC_066629	u	13	+	115597192-115597522,115599021-115599309	620	2
TCONS_00083948	XLOC_066651	u	13	+	115633535-115633764,115647378-115647434	287	2
TCONS_00083959	XLOC_066662	x	13	+	115650776-115650814,115906995-115907147,116152739-116152885,116155111-116155172,116262068-116262230,116328974-116330754	2345	6
TCONS_00084105	XLOC_066662	x	13	+	115939893-115940036,116152739-116153031,116155111-116155172,116262068-116262230,116328974-116329295,116330690-116330754	1049	6
TCONS_00084167	XLOC_066662	u	13	+	116048135-116048895,116051820-116051984,116152739-116152885,116155111-116155501	1464	4
TCONS_00084168	XLOC_066662	x	13	+	116048135-116048895,116051773-116051984,116152739-116152885,116155111-116155172,116262068-116262230,116328974-116330754	3126	6
TCONS_00084169	XLOC_066662	x	13	+	116048135-116048895,116051773-116051984,116152739-116152885,116155111-116155172,116262068-116262230,116328974-116329295,116330690-116330754	1732	7
TCONS_00084170	XLOC_066662	x	13	+	116048135-116048895,116051773-116051984,116152739-116152885,116155111-116155175,116262068-116262230,116328974-116330754	3129	6
TCONS_00084173	XLOC_066662	x	13	+	116051534-116051984,116152739-116153031,116155111-116155172,116262068-116262230,116328974-116330754	2750	5
TCONS_00084174	XLOC_066662	x	13	+	116051534-116051984,116152739-116153031,116155111-116155172,116262068-116262230,116328974-116329295,116330690-116330754	1356	6
TCONS_00084410	XLOC_067067	u	13	+	118913302-118913391,118915333-118915488,119117546-119117613,119118760-119119765	1320	4
TCONS_00084543	XLOC_067196	u	13	+	119405997-119406186,119418622-119419515	1084	2
TCONS_00084578	XLOC_067203	o	13	+	119552189-119554311,119554428-119554922	2618	2
TCONS_00084579	XLOC_067203	o	13	+	119552189-119554311,119554424-119554496,119555153-119555306,119561951-119572275	12675	4
TCONS_00084641	XLOC_067278	o	13	+	119726454-119726486,119727113-119727324,119767437-119768688	1497	3
TCONS_00084642	XLOC_067278	o	13	+	119726470-119726486,119727113-119727324,119732563-119732706,119767437-119768688	1625	4
TCONS_00084748	XLOC_067328	u	13	+	120715610-120718075,120718604-120718899,120721027-120722908	4644	3
TCONS_00084749	XLOC_067328	u	13	+	120715610-120718899,120721027-120722908	5172	2
TCONS_00084887	XLOC_067439	u	13	+	122114248-122118380,122128549-122128893	4478	2
TCONS_00084888	XLOC_067439	u	13	+	122117292-122117872,122118312-122118380,122128549-122128893	995	3
TCONS_00084969	XLOC_067467	u	13	+	122510938-122510971,122511335-122511396,122514910-122515026,122552331-122552558,122554019-122556354	2777	5
TCONS_00084971	XLOC_067467	u	13	+	122514386-122515026,122552331-122556354	4665	2
TCONS_00084981	XLOC_067467	u	13	+	122540851-122541435,122552331-122552558,122554019-122556354	3149	3
TCONS_00085074	XLOC_067544	u	13	+	123716202-123716667,123729567-123729632	532	2
TCONS_00085075	XLOC_067544	u	13	+	123716202-123716667,123737728-123737846	585	2
TCONS_00085177	XLOC_067599	x	13	+	125027728-125027986,125032062-125039979	8177	2
TCONS_00085181	XLOC_067599	u	13	+	125032335-125032372,125035369-125039979	4649	2
TCONS_00085216	XLOC_067634	u	13	+	125429344-125432317,125459530-125459953	3398	2
TCONS_00085222	XLOC_067634	u	13	+	125439964-125441278,125450398-125450465,125459530-125459953	1807	3
TCONS_00085230	XLOC_067647	u	13	+	125465079-125465408,125470367-125470449,125479434-125479517	497	3
TCONS_00085269	XLOC_067675	u	13	+	126533492-126533735,126535422-126535600	423	2
TCONS_00085381	XLOC_067765	u	13	+	129626957-129627069,129628196-129628455,129629808-129629869,129631129-129631897	1204	4
TCONS_00085382	XLOC_067765	u	13	+	129626959-129627069,129628195-129628455,129629808-129629869,129631129-129631897	1203	4
TCONS_00085383	XLOC_067765	u	13	+	129626997-129627069,129628196-129628455,129629808-129629867,129631129-129631897	1162	4
TCONS_00085428	XLOC_067801	u	13	+	130955293-130955574,130972248-130972351,130973930-130974598	1055	3
TCONS_00085429	XLOC_067801	u	13	+	130955293-130955570,130972248-130972351,130973930-130974040,130996373-130996466	587	4
TCONS_00085430	XLOC_067801	u	13	+	130955293-130955574,130972248-130972351,130973930-130974040,130996373-130996466	591	4
TCONS_00085432	XLOC_067803	u	13	+	130974652-130975259,131003815-131003860	654	2
TCONS_00085492	XLOC_067860	u	13	+	131924454-131924589,131924759-131924971,131991469-131991595,131993270-131994625	1832	4
TCONS_00085558	XLOC_067916	u	13	+	132656888-132657145,132672029-132672104,132688664-132688751,132737695-132737799	527	4
TCONS_00085559	XLOC_067916	u	13	+	132656907-132657145,132666179-132666768	829	2
TCONS_00085560	XLOC_067916	u	13	+	132656943-132657145,132672029-132672412	587	2
TCONS_00085605	XLOC_067960	u	13	+	132778641-132778743,132782705-132782783,132786735-132786885,132793135-132793289,132801191-132801276,132802494-132802785	866	6
TCONS_00085606	XLOC_067960	u	13	+	132778641-132778743,132782705-132782783,132786735-132786885,132793135-132793289,132793908-132794053,132801191-132802785	2229	6
TCONS_00085771	XLOC_068022	u	13	+	134684636-134684681,134687672-134687831,134701224-134701975	958	3
TCONS_00085917	XLOC_068109	u	13	+	136510204-136510284,136589531-136589734	285	2
TCONS_00086100	XLOC_068233	o	13	+	138951977-138952744,138962869-138962940	840	2
TCONS_00086129	XLOC_068248	o	13	+	139730577-139730606,139739589-139739646,139749372-139749873	590	3
TCONS_00086149	XLOC_068260	u	13	+	139951524-139954802,139955589-139955659,139967035-139967148	3464	3
TCONS_00086206	XLOC_068290	u	13	+	140793704-140793899,140796768-140796813	242	2
TCONS_00086245	XLOC_068303	u	13	+	141367237-141367460,141435858-141435935,141501869-141501951,141557672-141558716	1430	4
TCONS_00086275	XLOC_068303	u	13	+	141409308-141409757,141435858-141435935,141501869-141501951,141544669-141544707,141547223-141547291,141547736-141548277,141591157-141591357,141650464-141650559,141663905-141663987	1641	9
TCONS_00086276	XLOC_068303	u	13	+	141409308-141409757,141435858-141435935,141501869-141501951,141591157-141591357,141650464-141650559,141664103-141664208,141749398-141749646	1263	7
TCONS_00086277	XLOC_068303	o	13	+	141409308-141409757,141435858-141435935,141501869-141501951,141544669-141544707,141547223-141547291,141547736-141548277,141591157-141591357,141650464-141650559,141664103-141664208,141828720-141828849,141881808-141881961,141888814-141888914,141976774-141977116,141982703-141982864,141983284-141983420,142000571-142001332	3453	16
TCONS_00086278	XLOC_068303	o	13	+	141409308-141409757,141435858-141435935,141547223-141547291,141547736-141548277,141591157-141591357,141650464-141650559,141664103-141664208,141828720-141828849,141881808-141881961,141888814-141888914,141982703-141983420,142000571-142000615,142076567-142076670	2794	13
TCONS_00086279	XLOC_068303	o	13	+	141409308-141409757,141435858-141435935,141501869-141501951,141591196-141591357,141650464-141650559,141664103-141664208,141828720-141828849,141881808-141881961,141888814-141888914,141976774-141977116,141982703-141982864,141983284-141983420,142000571-142000615,142076197-142076339,142076567-142076692,142077493-142077537,142078324-142078385,142084939-142088883	6368	18
TCONS_00086280	XLOC_068303	o	13	+	141409308-141409757,141501869-141501951,141591157-141591357,141650464-141650559,141664103-141664208,141828720-141828849,141881808-141881957,141888814-141888914,141976774-141977116,141982703-141982864,141983284-141983420,142000571-142000615,142076197-142076339,142076567-142076692,142077493-142077537,142078324-142078385,142084939-142088883	6325	17
TCONS_00086288	XLOC_068303	o	13	+	141455370-141455380,141501869-141501951,141544669-141544707,141547223-141547291,141547736-141548277,141591157-141591357,141650464-141650559,141664103-141664208,141828720-141828849,141881808-141881957,141888814-141888914,141976774-141977116,141982703-141982864,141983284-141983420,142000571-142000615,142076197-142076339,142076567-142076692,142077493-142077537,142078324-142078385,142084939-142088883	6536	20
TCONS_00086295	XLOC_068303	u	13	+	141501918-141501951,141591157-141591357,141650464-141650559,141663905-141663987	414	4
TCONS_00086317	XLOC_068303	u	13	+	141534748-141534801,141544669-141544707,141547223-141547291,141547736-141548277,141557672-141558716	1749	5
TCONS_00086339	XLOC_068303	o	13	+	141572656-141572693,141591157-141591357,141650464-141650559,141664103-141664208,141828720-141828849,141881808-141881961,141888814-141888914,141976774-141977116,141982703-141982864,141983284-141983420,142000571-142000615,142076197-142076339,142076567-142076692,142077493-142077537,142078324-142078385,142084939-142088883	5834	16
TCONS_00086342	XLOC_068303	o	13	+	141587284-141587374,141591157-141591357,141650464-141650559,141664103-141664208,141828720-141828849,141881808-141881957,141888814-141888914,141976774-141977116,141982703-141983420,142000571-142000615,142076197-142076339,142076567-142076692,142077493-142077537,142078324-142078385,142084939-142088883	6302	15
TCONS_00086343	XLOC_068303	u	13	+	141587294-141587374,141591157-141591357,141650464-141650559,141663905-141663987	461	4
TCONS_00086344	XLOC_068303	o	13	+	141587338-141587374,141591157-141591357,141650464-141650559,141664103-141664208,141828720-141828849,141881808-141881957,141888814-141888914,142076567-142076692,142077493-142077537,142078324-142078385,142084939-142088883	4999	11
TCONS_00086379	XLOC_068434	u	13	+	141879204-141879474,141881382-141881464	354	2
TCONS_00086423	XLOC_068303	u	13	+	141966793-141966861,141982703-141982864,141983284-141983420,141983643-141984124	850	4
TCONS_00086497	XLOC_068546	u	13	+	142128364-142130030,142130892-142136021	6797	2
TCONS_00086636	XLOC_068671	u	13	+	142816619-142824170,142848402-142850029	9180	2
TCONS_00086798	XLOC_068810	u	13	+	145046724-145046785,145053565-145053626,145055684-145055721,145057135-145057193,145057563-145057698	357	5
TCONS_00086887	XLOC_068872	x	13	+	145950641-145951503,145957694-145959102	2272	2
TCONS_00087001	XLOC_068948	u	13	+	147417913-147418008,147440735-147442427	1789	2
TCONS_00087002	XLOC_068948	u	13	+	147417923-147418008,147425892-147425931,147440735-147442427	1819	3
TCONS_00087004	XLOC_068948	u	13	+	147417936-147418008,147433939-147434234,147440735-147442427	2062	3
TCONS_00087005	XLOC_068948	u	13	+	147417964-147418008,147425892-147425931,147433939-147434485	632	3
TCONS_00087007	XLOC_068948	u	13	+	147417992-147418008,147425892-147425931,147433939-147434234,147440735-147442427	2046	4
TCONS_00087258	XLOC_069157	u	13	+	152039021-152039759,152053568-152053609	781	2
TCONS_00087276	XLOC_069175	u	13	+	152101445-152101814,152106632-152106747,152107670-152107740	557	3
TCONS_00087307	XLOC_069204	x	13	+	152169776-152169921,152401279-152401333	201	2
TCONS_00087433	XLOC_069324	u	13	+	154260339-154260346,154261018-154261559	550	2
TCONS_00087460	XLOC_069351	u	13	+	155015244-155015383,155016035-155016660	766	2
TCONS_00087547	XLOC_069438	u	13	+	157118145-157119254,157136296-157136515	1330	2
TCONS_00087622	XLOC_069493	u	13	+	157877179-157877516,157882393-157882773	719	2
TCONS_00087665	XLOC_069529	x	13	+	158652725-158653021,158654959-158655552	891	2
TCONS_00088171	XLOC_069994	u	13	+	168569676-168569777,168574995-168575065,168592440-168593212	946	3
TCONS_00088172	XLOC_069994	u	13	+	168569679-168569708,168574995-168575065,168580611-168580730,168592440-168592481,168618153-168618456	567	5
TCONS_00088173	XLOC_069994	u	13	+	168569684-168569708,168574995-168575065,168592440-168592481,168618153-168618456	442	4
TCONS_00088174	XLOC_069994	u	13	+	168569706-168569708,168574995-168575065,168575780-168575809,168580611-168580730,168592440-168592481,168644731-168646666	2202	6
TCONS_00088175	XLOC_069994	u	13	+	168569709-168569777,168574995-168575065,168592440-168592481,168595018-168599687	4852	4
TCONS_00088176	XLOC_069994	u	13	+	168569717-168569777,168574995-168575065,168580611-168580730,168592440-168592481,168618153-168618456	598	5
TCONS_00088177	XLOC_069994	u	13	+	168569767-168569777,168574995-168575065,168592440-168592481,168615599-168617881	2407	4
TCONS_00088181	XLOC_069994	u	13	+	168574998-168575065,168592440-168592481,168644731-168646666	2046	3
TCONS_00088186	XLOC_069994	u	13	+	168580565-168581539,168592440-168592481,168595018-168599687	5687	3
TCONS_00088188	XLOC_069994	u	13	+	168582984-168584765,168592440-168592481,168595018-168599687	6494	3
TCONS_00088222	XLOC_070031	u	13	+	168641643-168641717,168641987-168642372	461	2
TCONS_00088473	XLOC_070271	u	13	+	175348180-175348557,175505315-175507662	2726	2
TCONS_00088846	XLOC_070634	u	13	+	179093210-179093315,179100855-179100954	206	2
TCONS_00088863	XLOC_070646	x	13	+	179321432-179321514,179332192-179332326,179413930-179414020,179416459-179416499,179496230-179496372	493	5
TCONS_00088864	XLOC_070646	x	13	+	179321446-179321514,179413930-179414020,179416459-179416499,179496230-179496321,179535449-179535474	319	5
TCONS_00088865	XLOC_070646	u	13	+	179321463-179321514,179413930-179414020,179416459-179418330	2015	3
TCONS_00088995	XLOC_070770	u	13	+	180754153-180754306,180757230-180757347	272	2
TCONS_00089002	XLOC_070777	u	13	+	180804012-180804159,180804274-180804334	209	2
TCONS_00089227	XLOC_071002	u	13	+	181178112-181178539,181181870-181183252	1811	2
TCONS_00089585	XLOC_071334	u	13	+	188609730-188609808,188638484-188638548,188639493-188639625,188641521-188641778	535	4
TCONS_00089610	XLOC_071359	u	13	+	188964790-188965220,188984111-188985294	1615	2
TCONS_00089611	XLOC_071359	u	13	+	188964818-188965220,188971307-188972694	1791	2
TCONS_00089735	XLOC_071469	u	13	+	190286326-190286490,190287287-190287442,190289602-190290313	1033	3
TCONS_00089736	XLOC_071469	u	13	+	190286326-190286490,190287287-190287471,190289602-190290313	1062	3
TCONS_00089737	XLOC_071469	u	13	+	190286423-190286462,190287287-190287442,190289602-190290313	908	3
TCONS_00089738	XLOC_071469	u	13	+	190288365-190288526,190289602-190290313	874	2
TCONS_00089862	XLOC_071564	u	13	+	192702846-192702971,192719927-192720135,192757380-192757540,192815972-192816558	1083	4
TCONS_00089874	XLOC_071564	u	13	+	192757335-192757540,192815972-192816127,192823813-192823881,192826407-192826592,192846994-192847148,192848156-192848884,192872262-192872308	1548	7
TCONS_00089884	XLOC_071564	u	13	+	192823821-192823881,192826407-192839065	12720	2
TCONS_00089889	XLOC_071564	u	13	+	192843506-192843588,192846994-192847148,192848156-192848884,192872262-192872308	1014	4
TCONS_00089919	XLOC_071612	u	13	+	193343977-193344008,193365746-193366796	1083	2
TCONS_00090012	XLOC_071703	u	13	+	195396312-195397323,195404331-195404663	1345	2
TCONS_00090158	XLOC_071801	u	13	+	197527343-197527518,197529053-197529223,197529333-197530244	1259	3
TCONS_00090160	XLOC_071801	u	13	+	197528771-197529223,197529333-197530244	1365	2
TCONS_00090166	XLOC_071808	u	13	+	197552826-197552948,197560476-197560616,197569432-197571301	2134	3
TCONS_00090167	XLOC_071808	u	13	+	197552888-197552948,197560476-197560616,197576109-197576891	985	3
TCONS_00090189	XLOC_071821	x	13	+	197732880-197732887,197734714-197734924	219	2
TCONS_00090205	XLOC_071837	u	13	+	197790578-197791325,197793414-197797285	4620	2
TCONS_00090206	XLOC_071837	u	13	+	197790578-197791325,197793251-197797285	4783	2
TCONS_00090207	XLOC_071837	u	13	+	197791261-197791325,197792098-197797285	5253	2
TCONS_00090208	XLOC_071837	u	13	+	197791642-197791843,197793414-197797285	4074	2
TCONS_00090210	XLOC_071837	u	13	+	197791698-197791846,197793414-197797285	4021	2
TCONS_00090211	XLOC_071837	u	13	+	197791699-197791843,197793251-197797285	4180	2
TCONS_00090212	XLOC_071837	u	13	+	197791701-197791843,197792098-197792257,197793251-197797285	4338	3
TCONS_00090213	XLOC_071837	u	13	+	197791701-197791843,197792098-197797285	5331	2
TCONS_00090293	XLOC_071899	u	13	+	199082765-199083069,199083767-199085292	1831	2
TCONS_00090492	XLOC_072044	u	13	+	202543061-202543125,202548722-202550900	2244	2
TCONS_00090509	XLOC_072061	u	13	+	202943716-202943865,202945114-202945578	615	2
TCONS_00090570	XLOC_072099	x	13	+	203598663-203598763,203602248-203602361,203603593-203604973	1596	3
TCONS_00090571	XLOC_072099	x	13	+	203598677-203598759,203602248-203602361,203603593-203604973	1578	3
TCONS_00090655	XLOC_072156	u	13	+	205507248-205507492,205508689-205510732	2289	2
TCONS_00090656	XLOC_072156	u	13	+	205507440-205507492,205508685-205510732	2101	2
TCONS_00090726	XLOC_072194	u	13	+	206477150-206478697,206480160-206480215	1604	2
TCONS_00090727	XLOC_072194	u	13	+	206477170-206477509,206478445-206478697,206480160-206480215	649	3
TCONS_00090728	XLOC_072194	u	13	+	206477208-206477514,206478445-206478697,206480160-206480215	616	3
TCONS_00090730	XLOC_072194	u	13	+	206477953-206478697,206479981-206480155	920	2
TCONS_00090731	XLOC_072195	u	13	+	206480443-206481825,206481885-206485071	4570	2
TCONS_00090732	XLOC_072195	u	13	+	206480443-206481825,206481885-206482067,206482509-206485071	4129	3
TCONS_00090736	XLOC_072199	u	13	+	206497814-206498499,206500165-206500789	1311	2
TCONS_00090737	XLOC_072199	u	13	+	206497925-206498499,206512541-206512580	615	2
TCONS_00090740	XLOC_072201	u	13	+	206505454-206506339,206506404-206506686	1169	2
TCONS_00090760	XLOC_072212	u	13	+	206671736-206671821,206672120-206672238,206672482-206672700,206672854-206673307	878	4
TCONS_00090767	XLOC_072217	u	13	+	206711186-206711482,206712377-206712754	675	2
TCONS_00090768	XLOC_072217	u	13	+	206711186-206711482,206712377-206712439,206713578-206714429,206714654-206714780,206716313-206716587,206719585-206720255	2285	6
TCONS_00090769	XLOC_072217	u	13	+	206711186-206711482,206712377-206712439,206714316-206714429,206714654-206714780,206716313-206716587,206719585-206720255	1547	6
TCONS_00090770	XLOC_072217	u	13	+	206712817-206713667,206714316-206714429,206714654-206714780,206716313-206716587,206719585-206720255	2038	5
TCONS_00090771	XLOC_072217	u	13	+	206712817-206714429,206714654-206714780,206716313-206716587,206719585-206720255	2686	4
TCONS_00090773	XLOC_072217	u	13	+	206714956-206714997,206716313-206716587,206719585-206720255	988	3
TCONS_00090807	XLOC_072229	u	13	+	207067860-207068752,207069471-207069641	1064	2
TCONS_00090826	XLOC_072242	u	13	+	207193880-207194142,207194696-207195534	1102	2
TCONS_00090829	XLOC_072243	u	13	+	207204964-207205626,207205792-207205989,207206094-207206208,207208004-207211397	4370	4
TCONS_00090880	XLOC_072266	u	13	+	207617571-207617625,207617790-207618131	397	2
TCONS_00090900	XLOC_072273	u	13	+	207795070-207796278,207796364-207797449	2295	2
TCONS_00091008	XLOC_072337	u	13	-	1624850-1624896,1626436-1626602	214	2
TCONS_00091145	XLOC_072416	u	13	-	5204290-5204706,5210490-5210616,5221786-5221939	698	3
TCONS_00091198	XLOC_072465	u	13	-	6040876-6041153,6042644-6042771	406	2
TCONS_00091235	XLOC_072495	u	13	-	6903755-6904351,6904433-6905110	1275	2
TCONS_00091457	XLOC_072710	o	13	-	9326970-9327227,9439949-9439998,9591537-9591590,9871518-9872022	867	4
TCONS_00091467	XLOC_072720	u	13	-	9732809-9733226,9733946-9734329	802	2
TCONS_00091472	XLOC_072710	u	13	-	9822669-9822689,9871518-9872021	525	2
TCONS_00091495	XLOC_072747	x	13	-	10604112-10604923,10606679-10606771	905	2
TCONS_00091536	XLOC_072765	u	13	-	11382499-11382821,11383068-11383110,11383542-11383613,11389232-11389277	484	4
TCONS_00091537	XLOC_072765	u	13	-	11382499-11382821,11383546-11383613,11396893-11397304	803	3
TCONS_00091733	XLOC_072921	u	13	-	15616809-15617205,15618744-15618796	450	2
TCONS_00091734	XLOC_072922	u	13	-	15646938-15647418,15656937-15656965	510	2
TCONS_00091762	XLOC_072950	u	13	-	16520172-16520311,16617119-16617383,16636160-16636201,16700214-16700317,16704821-16704889,16771193-16771253	681	6
TCONS_00091763	XLOC_072950	u	13	-	16520172-16520311,16617119-16617383,16636160-16636201,16700214-16700317,16771193-16771576	935	5
TCONS_00091888	XLOC_073047	u	13	-	18639917-18640882,18641617-18641692,18643426-18643563,18645574-18645623,18649553-18649625	1303	5
TCONS_00091889	XLOC_073047	u	13	-	18641470-18641487,18641617-18641692,18643426-18643563,18645574-18645623,18649553-18649625	355	5
TCONS_00091892	XLOC_073047	u	13	-	18643207-18643563,18645574-18645623,18649553-18649625	480	3
TCONS_00091900	XLOC_073055	u	13	-	18842302-18842662,18843081-18843128	409	2
TCONS_00092014	XLOC_073147	x	13	-	21054825-21056249,21191746-21191799	1479	2
TCONS_00092069	XLOC_073183	u	13	-	21666980-21669346,21670091-21670380	2657	2
TCONS_00092079	XLOC_073205	u	13	-	21898373-21898653,21898782-21899219	719	2
TCONS_00092107	XLOC_073231	u	13	-	22697319-22699112,22701216-22701300,22702373-22707365	6872	3
TCONS_00092108	XLOC_073231	u	13	-	22699810-22701300,22702382-22707365	6475	2
TCONS_00092150	XLOC_073253	u	13	-	23858864-23859617,23859783-23860801	1773	2
TCONS_00092180	XLOC_073283	x	13	-	24492144-24492978,24528144-24528326	1018	2
TCONS_00092181	XLOC_073283	x	13	-	24492144-24492978,24503512-24503595,24504379-24504499,24528144-24528386	1283	4
TCONS_00092249	XLOC_073351	x	13	-	25199141-25199319,25201987-25202183	376	2
TCONS_00092304	XLOC_073389	u	13	-	26724999-26730789,26731450-26731740,26731990-26732986	7079	3
TCONS_00092305	XLOC_073389	u	13	-	26724999-26730789,26731450-26732986	7328	2
TCONS_00092387	XLOC_073440	x	13	-	28513350-28513434,28534375-28534874	585	2
TCONS_00092396	XLOC_073449	x	13	-	28682830-28683143,28684038-28684166,28721718-28721951	677	3
TCONS_00092418	XLOC_073464	u	13	-	28955866-28956004,28959827-28960711	1024	2
TCONS_00092486	XLOC_073519	u	13	-	29535065-29535187,29536393-29536530	261	2
TCONS_00092489	XLOC_073522	x	13	-	29541552-29541675,29542274-29542450,29549280-29549389,29551566-29551676	522	4
TCONS_00092492	XLOC_073525	x	13	-	29571942-29572017,29573579-29573719,29574804-29574898,29594141-29596394	2566	4
TCONS_00092535	XLOC_073538	u	13	-	29706504-29708083,29714957-29715000	1624	2
TCONS_00092536	XLOC_073538	u	13	-	29706504-29708083,29715024-29715131,29720021-29720313	1981	3
TCONS_00092538	XLOC_073538	u	13	-	29712727-29715131,29720021-29720313	2698	2
TCONS_00092805	XLOC_073642	u	13	-	32104040-32106119,32106613-32106786	2254	2
TCONS_00092864	XLOC_073660	x	13	-	32739337-32740299,32740549-32740579	994	2
TCONS_00093140	XLOC_073781	x	13	-	36521243-36521326,36523115-36523194,36530617-36530749,36562553-36563055,36563350-36563414,36576594-36576716	988	6
TCONS_00093152	XLOC_073790	u	13	-	37210055-37211013,37211705-37211801,37217146-37217298	1209	3
TCONS_00093372	XLOC_073904	u	13	-	41721246-41721340,41722923-41723059,41738997-41739345,41807160-41808086	1508	4
TCONS_00093373	XLOC_073904	u	13	-	41722434-41723059,41738997-41739345,41807160-41808086	1902	3
TCONS_00093488	XLOC_074032	u	13	-	42033113-42049949,42136765-42136815	16888	2
TCONS_00093497	XLOC_074041	u	13	-	42128832-42129964,42180129-42180181,42181008-42181469	1648	3
TCONS_00093545	XLOC_074082	u	13	-	42364575-42365035,42365647-42365695	510	2
TCONS_00093600	XLOC_074041	o	13	-	42462012-42466011,42480121-42480204,42606631-42606699,42840616-42840664,42884631-42884757	4329	5
TCONS_00093662	XLOC_074195	u	13	-	42822379-42822942,42823136-42823257	686	2
TCONS_00093671	XLOC_074041	u	13	-	42839300-42840664,42884631-42884800	1535	2
TCONS_00093766	XLOC_074280	u	13	-	45593041-45593693,45606139-45606297,45608500-45609336	1649	3
TCONS_00093767	XLOC_074280	u	13	-	45593041-45593693,45606139-45606297,45612826-45612961,45613809-45614605	1745	4
TCONS_00093840	XLOC_074341	u	13	-	46306926-46306953,46320325-46320469,46366907-46367107	374	3
TCONS_00093950	XLOC_074423	u	13	-	48169260-48169423,48198094-48198179,48198872-48199173	552	3
TCONS_00094169	XLOC_074641	u	13	-	48583539-48585187,48589329-48589361	1682	2
TCONS_00094498	XLOC_074917	u	13	-	53721761-53722186,53723318-53723597	706	2
TCONS_00094515	XLOC_074929	u	13	-	53933540-53933671,54054179-54054264,54065430-54065470	259	3
TCONS_00094528	XLOC_074929	u	13	-	54034139-54034323,54054179-54054264,54064993-54065371	650	3
TCONS_00094595	XLOC_074998	u	13	-	54752643-54753227,54753279-54753376	683	2
TCONS_00094600	XLOC_075003	u	13	-	54761336-54762709,54762789-54763558	2144	2
TCONS_00094693	XLOC_075094	u	13	-	55018885-55018908,55026166-55026492	351	2
TCONS_00094758	XLOC_075141	u	13	-	56111272-56111369,56316686-56316969	382	2
TCONS_00094765	XLOC_075141	u	13	-	56210809-56210850,56316686-56316984	341	2
TCONS_00094847	XLOC_075221	u	13	-	59759117-59759195,59770169-59770237,59822534-59822683,59840715-59840871,59848286-59848392	562	5
TCONS_00094865	XLOC_075221	u	13	-	59801082-59801161,59822534-59822683,59840715-59840871,59848286-59848392	494	4
TCONS_00094876	XLOC_075221	u	13	-	59822539-59822683,59840715-59840871,59882623-59884063	1743	3
TCONS_00094940	XLOC_075310	u	13	-	59944624-59945091,59945533-59945635	571	2
TCONS_00094942	XLOC_075310	u	13	-	59944624-59945091,59945717-59948356	3108	2
TCONS_00095013	XLOC_075372	u	13	-	60140495-60141147,60153143-60153228,60153617-60153834,60161578-60161688,60164744-60175752,60179140-60179200,60179663-60185413	17889	7
TCONS_00095167	XLOC_075501	x	13	-	61382575-61383515,61438725-61439521	1738	2
TCONS_00095168	XLOC_075501	x	13	-	61382575-61383515,61453739-61453804,61462025-61462222,61488180-61488217	1243	4
TCONS_00095177	XLOC_075501	u	13	-	61442901-61443052,61453739-61453804,61462025-61462222,61467998-61468035	454	4
TCONS_00095178	XLOC_075501	u	13	-	61442901-61443052,61453739-61453804,61462025-61462222,61488180-61488217	454	4
TCONS_00095280	XLOC_075610	x	13	-	64087130-64087191,64091100-64091220,64201304-64201421,64245462-64245527,64376257-64376547	658	5
TCONS_00095281	XLOC_075610	x	13	-	64087959-64088081,64091100-64091220,64201304-64201421,64245460-64245527,64376257-64376544	718	5
TCONS_00095282	XLOC_075610	x	13	-	64090898-64091220,64201304-64201421,64245462-64245527,64376257-64376547	798	4
TCONS_00095283	XLOC_075610	x	13	-	64197095-64197178,64201304-64201421,64245462-64245527,64376257-64376544	556	4
TCONS_00095284	XLOC_075610	x	13	-	64201194-64201421,64376105-64376529	653	2
TCONS_00095285	XLOC_075610	x	13	-	64201194-64201421,64376257-64376540	512	2
TCONS_00095351	XLOC_075610	u	13	-	64320535-64320577,64376257-64376529	316	2
TCONS_00095605	XLOC_075880	x	13	-	67259657-67260555,67269347-67269456,67272233-67273043	1820	3
TCONS_00095606	XLOC_075880	x	13	-	67259657-67260572,67269347-67269456,67272233-67273043	1837	3
TCONS_00095634	XLOC_075899	u	13	-	68034041-68034308,68049030-68049180,68049579-68049802	643	3
TCONS_00095661	XLOC_075914	x	13	-	68668345-68669146,68682534-68682624	893	2
TCONS_00095853	XLOC_076048	u	13	-	70694890-70695577,70707649-70707938	978	2
TCONS_00095933	XLOC_076095	x	13	-	71933982-71934229,71935659-71935786	376	2
TCONS_00095966	XLOC_076110	x	13	-	72556312-72556662,72559374-72559447,72565525-72565635,72565839-72565873	571	4
TCONS_00096057	XLOC_076170	u	13	-	75090522-75093699,75101327-75104495	6347	2
TCONS_00096065	XLOC_076172	u	13	-	75211684-75212233,75216714-75216854,75216950-75217230	972	3
TCONS_00096142	XLOC_076237	u	13	-	76735485-76735887,76736436-76736543	511	2
TCONS_00096188	XLOC_076283	x	13	-	76979179-76979367,76998546-76998680,77004650-77004748,77008929-77009116,77019668-77019963,77075250-77075367,77076619-77077131	1538	7
TCONS_00096189	XLOC_076283	x	13	-	76981710-76981885,76998546-76998680,77004650-77004748,77008929-77009682	1164	4
TCONS_00096190	XLOC_076283	x	13	-	76981710-76981885,76998546-76998680,77004650-77004748,77008929-77009116,77019668-77019963,77075250-77076445	2090	6
TCONS_00096191	XLOC_076283	x	13	-	76996813-76996862,76998546-76998680,77004650-77004748,77008929-77009116,77019668-77019963,77075250-77076445	1964	6
TCONS_00096192	XLOC_076283	x	13	-	76996813-76996862,76998546-76998680,77004650-77004748,77008929-77009116,77019668-77019963,77075250-77075367,77076619-77077106	1374	7
TCONS_00096193	XLOC_076283	x	13	-	76996813-76996862,76998546-76998680,77004650-77004748,77008929-77009116,77019893-77019963,77075250-77075367,77076619-77077106	1149	7
TCONS_00096194	XLOC_076283	x	13	-	76998271-76998680,77004650-77004748,77006038-77006328,77008929-77009116,77019668-77019963,77034744-77035180	1721	6
TCONS_00096195	XLOC_076283	x	13	-	76998271-76998680,77004650-77004748,77008929-77009116,77019893-77019963,77075250-77075367,77076619-77077106	1374	6
TCONS_00096196	XLOC_076283	x	13	-	77006294-77006328,77008929-77009116,77019668-77019963,77075250-77075367,77076619-77077106	1125	5
TCONS_00096197	XLOC_076283	x	13	-	77021249-77021330,77075250-77075367,77076619-77077106	688	3
TCONS_00096245	XLOC_076327	u	13	-	78392119-78392188,78616018-78616173	226	2
TCONS_00096448	XLOC_076476	u	13	-	80811122-80811215,80811341-80811487	241	2
TCONS_00096450	XLOC_076478	u	13	-	81200902-81201337,81201631-81201718	524	2
TCONS_00096508	XLOC_076535	u	13	-	81584085-81598125,81598245-81598644	14441	2
TCONS_00096605	XLOC_076631	x	13	-	82044992-82047079,82049486-82050660	3263	2
TCONS_00096607	XLOC_076633	u	13	-	82050981-82051723,82052988-82053101,82053730-82053787	915	3
TCONS_00096608	XLOC_076633	u	13	-	82050981-82053101,82053730-82053787	2179	2
TCONS_00096610	XLOC_076635	x	13	-	82329307-82329544,82507177-82507281,82548241-82548421	524	3
TCONS_00096669	XLOC_076635	x	13	-	82505832-82507281,82548241-82548435	1645	2
TCONS_00096670	XLOC_076635	x	13	-	82542037-82542082,82548241-82548435	241	2
TCONS_00096671	XLOC_076692	x	13	-	82621855-82621907,82632146-82632210,82643302-82643395,82653618-82653730	325	4
TCONS_00096726	XLOC_076721	u	13	-	83691606-83692794,83693600-83694190,83704163-83704426	2044	3
TCONS_00096727	XLOC_076721	u	13	-	83691606-83694190,83699298-83699496,83703251-83703399,83704163-83704426	3197	4
TCONS_00096728	XLOC_076721	u	13	-	83691606-83694190,83702803-83703399,83704163-83704426	3446	3
TCONS_00096729	XLOC_076721	u	13	-	83691606-83694190,83699298-83699496,83704163-83704426	3048	3
TCONS_00096732	XLOC_076721	u	13	-	83695326-83699496,83704163-83704426	4435	2
TCONS_00096734	XLOC_076721	u	13	-	83701306-83701722,83702803-83703399,83704163-83704426	1278	3
TCONS_00096735	XLOC_076721	u	13	-	83701306-83703399,83704163-83704426	2358	2
TCONS_00096886	XLOC_076847	u	13	-	87053941-87054402,87055775-87055867	555	2
TCONS_00097011	XLOC_076961	u	13	-	88135813-88136039,88137349-88137423,88139606-88139647	344	3
TCONS_00097013	XLOC_076963	x	13	-	88352144-88353036,88354837-88354934,88373851-88374377	1518	3
TCONS_00097028	XLOC_076977	u	13	-	88390383-88398404,88399336-88399650	8337	2
TCONS_00097029	XLOC_076977	u	13	-	88390383-88398404,88410202-88412325	10146	2
TCONS_00097030	XLOC_076977	u	13	-	88390383-88398404,88410202-88410270,88412105-88412284,88418117-88418176	8331	4
TCONS_00097031	XLOC_076977	u	13	-	88390383-88398404,88410202-88410270,88418117-88418250	8225	3
TCONS_00097053	XLOC_076998	u	13	-	88487905-88487926,88642514-88642606,88712201-88712282,88746884-88746892	206	4
TCONS_00097280	XLOC_077177	u	13	-	92852939-92855609,92884880-92886513	4305	2
TCONS_00097281	XLOC_077177	u	13	-	92852939-92855609,92884880-92884977,92982774-92983019	3015	3
[truncated: 6,167 more rows]
