# Supplementary material for: Dynamic Transcriptome Analysis Reveals Potential Long Non-coding RNAs Governing Postnatal Pineal Development in Pig
Source: Front Genet. 2019 May 3;10:409. doi: 10.3389/fgene.2019.00409 (PMC6510172; doi:10.3389/fgene.2019.00409)
Supplement: Table S4 — GO biological process enrichment analysis of the mRNAs in each co-expression cluster. [file Table_4.XLSX]

## Sheet: Cluster1
Category	Term	Count	%	PValue	Genes	List Total	Pop Hits	Pop Total	Fold Enrichment	Bonferroni	Benjamini	FDR
GOTERM_BP_FAT	GO:0006811~ion transport	62	7.94872	3.05094e-07	ATP1B1, SLC5A5, SLC13A5, CPT2, GRIK1, AQP1, HVCN1, KCNJ13, ATP2B2, KCNQ4, ATP2B3, SLC24A4, SLC23A2, TRPV4, SLCO1C1, SLC4A2, JPH1, OCA2, SLC22A2, SLC4A5, TRPM4, SGK1, SLC22A8, SLC24A5, CDK2, CLIC6, SLC41A1, SLC30A10, STEAP1, MPST, FXYD1, KCNMB4, SLC39A12, HFE, CACNB3, SLC38A11, BEST2, SLC11A2, SLCO1A2, SLC30A1, PKD2, SCN9A, SLCO3A1, SCNN1A, SLC31A1, SCN5A, SLC39A2, CNNM2, NOX5, SLC12A2, SLC12A4, S…	549	768	13528	1.98926	0.000756653	0.000756653	0.00053775
GOTERM_BP_FAT	GO:0006812~cation transport	47	6.02564	2.76176e-06	KCNMB4, SLC5A5, ATP1B1, CPT2, SLC13A5, SLC39A12, HFE, SLC38A11, CACNB3, AQP1, HVCN1, KCNJ13, SLC11A2, ATP2B2, KCNQ4, ATP2B3, SLC24A4, SLC30A1, SLC23A2, PKD2, SCN9A, TRPV4, SLC31A1, SCN5A, SCNN1A, JPH1, SLC22A2, SLC39A2, SLC4A5, TRPM4, SGK1, SLC12A2, SLC12A4, SLC24A5, SLC10A5, ATP13A5, CDK2, ATP13A4, ATP7A, SLC4A10, SLC41A1, SLC5A6, SLC13A4, KCTD16, SLC30A10, STEAP1, CHRNA10	549	553	13528	2.09428	0.00682851	0.0034201	0.00486769
GOTERM_BP_FAT	GO:0001539~ciliary or flagellar motility	7	0.897436	9.77737e-06	DNAH11, RSPH4A, DNAH3, TEKT2, DNAH1, DNAH2, DNAH5	549	14	13528	12.3206	0.0239659	0.00805333	0.0172319
GOTERM_BP_FAT	GO:0030001~metal ion transport	40	5.12821	1.35221e-05	KCNMB4, ATP1B1, SLC5A5, SLC13A5, SLC39A12, HFE, SLC38A11, CACNB3, KCNJ13, SLC11A2, ATP2B2, KCNQ4, ATP2B3, SLC24A4, SLC23A2, SLC30A1, PKD2, SCN9A, TRPV4, SCN5A, SCNN1A, JPH1, SLC31A1, SLC39A2, SLC4A5, TRPM4, SGK1, SLC12A2, SLC12A4, SLC24A5, SLC10A5, CDK2, ATP7A, SLC4A10, SLC5A6, SLC13A4, KCTD16, SLC30A10, STEAP1, CHRNA10	549	465	13528	2.11967	0.0329921	0.00835207	0.023831
GOTERM_BP_FAT	GO:0006814~sodium ion transport	18	2.30769	1.93202e-05	SLC5A5, ATP1B1, SGK1, SLC13A5, SLC12A2, SLC12A4, SLC24A5, SLC38A11, SLC10A5, SLC4A10, SLC24A4, SLC23A2, SCN9A, SLC5A6, SLC13A4, SCNN1A, SCN5A, SLC4A5	549	130	13528	3.41185	0.0468031	0.00954096	0.0340477
GOTERM_BP_FAT	GO:0051180~vitamin transport	7	0.897436	0.00030991	CPT2, CUBN, FOLR2, SLC23A2, FOLR1, SLC5A6, SLC19A1	549	24	13528	7.18701	0.536526	0.120294	0.544833
GOTERM_BP_FAT	GO:0007167~enzyme linked receptor protein signaling pathway	29	3.71795	0.000333118	FGFR2, WFIKKN2, NRP1, LTBP2, ERBB2, FOXO1, TGFB2, MSX2, EGF, INSR, PTPRK, IRS2, PTPRE, PTPRF, PTPRG, ARID5B, FLT4, CBL, IRS1, EPHA1, EPHA2, EPHA4, MSX1, PRLR, SPTBN1, JAK3, GDF15, BMP7, GRB7	549	342	13528	2.08946	0.562467	0.111381	0.585522
GOTERM_BP_FAT	GO:0001558~regulation of cell growth	20	2.5641	0.000339902	NRP1, FGFRL1, SPHK1, BARHL2, OSGIN1, CISH, TP73, TGFB2, NOV, AGTR1, PRKCQ, CTH, CDKN1A, FAM107A, HNF4A, TRO, TNK1, SEMA3A, IGFBP2, NET1	549	194	13528	2.54033	0.569772	0.100063	0.597413
GOTERM_BP_FAT	GO:0046395~carboxylic acid catabolic process	14	1.79487	0.000542844	BCAT1, ACOX2, ACOX1, NOS1, CPT2, AASS, PAH, AFMID, ACADVL, MCCC2, CEL, ASPA, CYP39A1, ETFDH	549	111	13528	3.10789	0.740023	0.139021	0.952498
GOTERM_BP_FAT	GO:0016054~organic acid catabolic process	14	1.79487	0.000542844	BCAT1, ACOX2, ACOX1, NOS1, CPT2, AASS, PAH, AFMID, ACADVL, MCCC2, CEL, ASPA, CYP39A1, ETFDH	549	111	13528	3.10789	0.740023	0.139021	0.952498
GOTERM_BP_FAT	GO:0007018~microtubule-based movement	14	1.79487	0.000644765	KIF14, DNAH11, KIFC1, DNAH9, KIF11, KIF24, KIF27, DNAH3, DNAH1, DNAH2, BICD2, DNAH5, KIF19, DYNLRB2	549	113	13528	3.05289	0.798139	0.147871	1.13037
GOTERM_BP_FAT	GO:0009612~response to mechanical stimulus	9	1.15385	0.00176122	ATP2B2, SLC12A2, PKD2, TRPV4, DNAH1, STRBP, IGFBP2, TIMP3, CHRNA10	549	56	13528	3.96019	0.987392	0.328059	3.05924
GOTERM_BP_FAT	GO:0006820~anion transport	15	1.92308	0.0019898	FXYD1, SLC5A5, SLC13A5, SLC12A2, SLC12A4, SLC22A8, SLC4A10, SLC16A5, SLCO1A2, CLIC6, SLC4A2, SLC13A4, OCA2, MPST, SLC4A5	549	143	13528	2.58474	0.992857	0.337544	3.44975
GOTERM_BP_FAT	GO:0055085~transmembrane transport	38	4.87179	0.00309481	SLC2A12, SLC2A13, SLC5A5, CPT2, SLC13A5, AQP9, SLC39A12, SLC16A12, SLC19A1, AQP1, SLC11A2, KCNQ4, FOLR2, SLC24A4, FOLR1, SLC23A2, SLC30A1, SCN9A, TRPV4, SCN5A, SLC22A2, OCA2, SLC39A2, TRPM4, CUBN, SLC12A2, SLC12A4, SLC22A8, SLC24A5, ATP7A, SLC16A5, SLC16A6, SLC16A9, SLC37A2, ABCC4, SLC5A6, SLC13A4, SLC30A10	549	569	13528	1.64563	0.999543	0.44653	5.31672
GOTERM_BP_FAT	GO:0046034~ATP metabolic process	12	1.53846	0.00347176	ATP7A, ATP2B2, ATP1B1, ATP2B3, ATP8B2, ATP11A, AK5, MYH7, CTNS, ATP13A5, ATP8B4, ATP13A4	549	105	13528	2.81613	0.999821	0.46007	5.94579
GOTERM_BP_FAT	GO:0044242~cellular lipid catabolic process	10	1.28205	0.00349738	ACOX2, ACADVL, LPL, CEL, ACOX1, CPT2, NAPEPLD, SMPDL3B, SPHK1, ETFDH	549	76	13528	3.24226	0.999832	0.439811	5.98839
GOTERM_BP_FAT	GO:0055114~oxidation reduction	41	5.25641	0.0041199	ACOX2, ACOX1, CYB5R1, ENOX2, ADHFE1, LDHD, AASS, PAH, PDIA5, ALDH3A2, FMO4, TYR, CYP39A1, P4HA2, P4HA3, ETFDH, IDH2, TPO, PIWIL2, CAT, LOXL2, LOXL1, BDH1, CHDH, MDH1B, NOS1, TBXAS1, NOX5, AIFM3, COX4I2, PPARGC1A, DHRS7C, POR, MSRB3, CYP4B1, ACADVL, VAT1L, RDH10, CYP27A1, BLVRB, STEAP1	549	639	13528	1.58105	0.999964	0.472793	7.01818
GOTERM_BP_FAT	GO:0008361~regulation of cell size	18	2.30769	0.00431646	FGFR2, NRP1, ENOX2, SPHK1, OSGIN1, TP73, TGFB2, ATP2B2, NOTCH2, CTH, CDKN1A, HNF4A, TRO, TMEM123, TNK1, SEMA3A, ODF3B, EMP1	549	206	13528	2.15311	0.999978	0.468107	7.34112
GOTERM_BP_FAT	GO:0046320~regulation of fatty acid oxidation	6	0.769231	0.00485659	IRS2, CPT2, CAB39L, PRKAA2, PPARGC1A, IRS1	549	28	13528	5.28025	0.999994	0.488819	8.2231
GOTERM_BP_FAT	GO:0015672~monovalent inorganic cation transport	24	3.07692	0.00528332	KCNMB4, SLC5A5, ATP1B1, SGK1, SLC13A5, SLC12A2, SLC12A4, SLC24A5, SLC38A11, SLC10A5, HVCN1, CDK2, KCNJ13, SLC4A10, KCNQ4, SLC24A4, SLC23A2, SCN9A, SLC5A6, KCTD16, SLC13A4, SCNN1A, SCN5A, SLC4A5	549	318	13528	1.85971	0.999998	0.499286	8.9143
GOTERM_BP_FAT	GO:0040008~regulation of growth	25	3.20513	0.00619864	ENOX2, NRP1, SPHK1, NELL2, BARHL2, FGFRL1, OSGIN1, CISH, TP73, GAS6, TGFB2, ACVR1C, NOV, PRKCQ, AGTR1, CTH, CDKN1A, FAM107A, HNF4A, TRO, TNK1, SEMA3A, IGFBP2, INSR, NET1	549	341	13528	1.80654	1	0.537604	10.3804
GOTERM_BP_FAT	GO:0009072~aromatic amino acid family metabolic process	5	0.641026	0.00635323	DCT, ATP7A, TYR, PAH, AFMID	549	19	13528	6.48452	1	0.52904	10.6257
GOTERM_BP_FAT	GO:0010907~positive regulation of glucose metabolic process	5	0.641026	0.00635323	IRS2, HNF4A, INSR, PPARGC1A, IRS1	549	19	13528	6.48452	1	0.52904	10.6257
GOTERM_BP_FAT	GO:0030258~lipid modification	9	1.15385	0.00656056	ACOX2, ACADVL, ACOX1, CPT2, B3GALT1, ETFDH, PI4KA, SYNJ2, PPARGC1A	549	69	13528	3.21407	1	0.523977	10.9539
GOTERM_BP_FAT	GO:0046942~carboxylic acid transport	14	1.79487	0.00673846	SLC13A5, CPT2, AQP9, SLC38A11, SLC7A4, SLC19A1, SLC16A5, FOLR2, FOLR1, SLC23A2, SLC16A6, SLC5A6, CTNS, OCA2	549	147	13528	2.34678	1	0.51777	11.2345
GOTERM_BP_FAT	GO:0015849~organic acid transport	14	1.79487	0.00712337	SLC13A5, CPT2, AQP9, SLC38A11, SLC7A4, SLC19A1, SLC16A5, FOLR2, FOLR1, SLC23A2, SLC16A6, SLC5A6, CTNS, OCA2	549	148	13528	2.33092	1	0.522415	11.8389
GOTERM_BP_FAT	GO:0045913~positive regulation of carbohydrate metabolic process	5	0.641026	0.00769133	IRS2, HNF4A, INSR, PPARGC1A, IRS1	549	20	13528	6.16029	1	0.535242	12.7235
GOTERM_BP_FAT	GO:0051181~cofactor transport	5	0.641026	0.00769133	CPT2, FOLR2, FOLR1, SLC5A6, SLC19A1	549	20	13528	6.16029	1	0.535242	12.7235
GOTERM_BP_FAT	GO:0010676~positive regulation of cellular carbohydrate metabolic process	5	0.641026	0.00769133	IRS2, HNF4A, INSR, PPARGC1A, IRS1	549	20	13528	6.16029	1	0.535242	12.7235
GOTERM_BP_FAT	GO:0016125~sterol metabolic process	11	1.41026	0.00773684	ACAA2, CEL, CYB5R1, CYP39A1, CUBN, CYP27A1, LEPR, SORL1, CAT, PRKAA2, LDLRAP1	549	101	13528	2.68369	1	0.523432	12.7941
GOTERM_BP_FAT	GO:0000041~transition metal ion transport	9	1.15385	0.00778277	SLC11A2, ATP7A, SLC30A1, SLC39A12, HFE, SLC30A10, SLC31A1, STEAP1, SLC39A2	549	71	13528	3.12353	1	0.512248	12.8652
GOTERM_BP_FAT	GO:0009205~purine ribonucleoside triphosphate metabolic process	12	1.53846	0.00784518	ATP7A, ATP2B2, ATP1B1, ATP2B3, ATP8B2, ATP11A, AK5, MYH7, CTNS, ATP13A5, ATP8B4, ATP13A4	549	117	13528	2.5273	1	0.502361	12.9617
GOTERM_BP_FAT	GO:0009199~ribonucleoside triphosphate metabolic process	12	1.53846	0.00834623	ATP7A, ATP2B2, ATP1B1, ATP2B3, ATP8B2, ATP11A, AK5, MYH7, CTNS, ATP13A5, ATP8B4, ATP13A4	549	118	13528	2.50588	1	0.5118	13.7332
GOTERM_BP_FAT	GO:0043255~regulation of carbohydrate biosynthetic process	5	0.641026	0.00920217	IRS2, HNF4A, INSR, PPARGC1A, IRS1	549	21	13528	5.86694	1	0.534453	15.0363
GOTERM_BP_FAT	GO:0009144~purine nucleoside triphosphate metabolic process	12	1.53846	0.0106028	ATP7A, ATP2B2, ATP1B1, ATP2B3, ATP8B2, ATP11A, AK5, MYH7, CTNS, ATP13A5, ATP8B4, ATP13A4	549	122	13528	2.42372	1	0.573907	17.1286
GOTERM_BP_FAT	GO:0030308~negative regulation of cell growth	10	1.28205	0.0121002	CDKN1A, CTH, NRP1, HNF4A, TRO, TNK1, OSGIN1, SEMA3A, TP73, TGFB2	549	92	13528	2.67839	1	0.610879	19.3116
GOTERM_BP_FAT	GO:0008203~cholesterol metabolic process	10	1.28205	0.0121002	ACAA2, CEL, CYP39A1, CUBN, CYP27A1, LEPR, SORL1, CAT, PRKAA2, LDLRAP1	549	92	13528	2.67839	1	0.610879	19.3116
GOTERM_BP_FAT	GO:0019217~regulation of fatty acid metabolic process	7	0.897436	0.0137107	IRS2, CPT2, CAB39L, HNF4A, PRKAA2, PPARGC1A, IRS1	549	49	13528	3.52017	1	0.645811	21.5989
GOTERM_BP_FAT	GO:0009062~fatty acid catabolic process	6	0.769231	0.0142958	ACOX2, ACADVL, CEL, ACOX1, CPT2, ETFDH	549	36	13528	4.10686	1	0.650307	22.4147
GOTERM_BP_FAT	GO:0032535~regulation of cellular component size	20	2.5641	0.014454	FGFR2, NRP1, ENOX2, SPHK1, OSGIN1, TP73, TGFB2, ATP2B2, NOTCH2, CTH, CDKN1A, HNF4A, TRO, TMEM123, SPTBN2, SPTBN1, TNK1, SEMA3A, ODF3B, EMP1	549	271	13528	1.81854	1	0.643728	22.6339
GOTERM_BP_FAT	GO:0030030~cell projection organization	25	3.20513	0.014917	DCC, DNAH9, NRP1, MYO7A, ERBB2, DYNC2LI1, ATP2B2, DMD, TNR, TEKT2, SEMA3A, LAMB1, IL6, C2CD3, STX2, BAIAP2L1, FOXJ1, DNAI2, ATP7A, EPHA4, SPAG6, ITGA8, CC2D2A, TSGA10, BMP7	549	368	13528	1.67399	1	0.645047	23.272
GOTERM_BP_FAT	GO:0009141~nucleoside triphosphate metabolic process	12	1.53846	0.0173678	ATP7A, ATP2B2, ATP1B1, ATP2B3, ATP8B2, ATP11A, AK5, MYH7, CTNS, ATP13A5, ATP8B4, ATP13A4	549	131	13528	2.25721	1	0.691124	26.568
GOTERM_BP_FAT	GO:0022610~biological adhesion	41	5.25641	0.0178276	OLFM4, EMCN, NRP1, GNE, NELL2, PCDHB15, EDIL3, CDH3, TNR, TRO, FAT1, PKD2, EMB, LAMB1, COL8A1, LOXL2, COL8A2, PTPRK, HAPLN3, PTPRF, LRRN2, CPXM2, EFS, PCDH15, NID2, ECM2, ITGA9, OMD, LYVE1, DSG2, CDH16, FREM2, PKP2, ITGA8, FREM1, DSC3, CLDN1, CLDN2, LAMC2, ANTXR1, PDZD2	549	701	13528	1.44121	1	0.691013	27.1713
GOTERM_BP_FAT	GO:0007155~cell adhesion	41	5.25641	0.0179857	OLFM4, EMCN, NRP1, GNE, NELL2, PCDHB15, EDIL3, CDH3, TNR, TRO, FAT1, PKD2, EMB, LAMB1, COL8A1, LOXL2, COL8A2, PTPRK, HAPLN3, PTPRF, LRRN2, CPXM2, EFS, PCDH15, NID2, ECM2, ITGA9, OMD, LYVE1, DSG2, CDH16, FREM2, PKP2, ITGA8, FREM1, DSC3, CLDN1, CLDN2, LAMC2, ANTXR1, PDZD2	549	700	13528	1.44327	1	0.684811	27.3776
GOTERM_BP_FAT	GO:0045792~negative regulation of cell size	10	1.28205	0.0188456	CDKN1A, CTH, NRP1, HNF4A, TRO, TNK1, OSGIN1, SEMA3A, TP73, TGFB2	549	99	13528	2.48901	1	0.692738	28.4903
GOTERM_BP_FAT	GO:0048066~pigmentation during development	5	0.641026	0.0196059	DCT, TYR, MITF, OCA2, RAB27A	549	26	13528	4.73869	1	0.698257	29.4607
GOTERM_BP_FAT	GO:0019395~fatty acid oxidation	6	0.769231	0.0197823	ACOX2, ACADVL, ACOX1, CPT2, ETFDH, PPARGC1A	549	39	13528	3.79095	1	0.692808	29.6841
GOTERM_BP_FAT	GO:0034440~lipid oxidation	6	0.769231	0.0197823	ACOX2, ACADVL, ACOX1, CPT2, ETFDH, PPARGC1A	549	39	13528	3.79095	1	0.692808	29.6841
GOTERM_BP_FAT	GO:0007169~transmembrane receptor protein tyrosine kinase signaling pathway	17	2.17949	0.0201606	FGFR2, IRS2, NRP1, PTPRG, ERBB2, ARID5B, FLT4, CBL, FOXO1, EPHA1, IRS1, EPHA2, EPHA4, PRLR, EGF, GRB7, INSR	549	224	13528	1.87009	1	0.691214	30.161
GOTERM_BP_FAT	GO:0030326~embryonic limb morphogenesis	9	1.15385	0.0244845	MSX2, NOTCH2, MSX1, C2CD3, RAB23, LRP6, FBN2, ALX4, LRP5	549	87	13528	2.54909	1	0.752853	35.3982
GOTERM_BP_FAT	GO:0035113~embryonic appendage morphogenesis	9	1.15385	0.0244845	MSX2, NOTCH2, MSX1, C2CD3, RAB23, LRP6, FBN2, ALX4, LRP5	549	87	13528	2.54909	1	0.752853	35.3982
GOTERM_BP_FAT	GO:0009150~purine ribonucleotide metabolic process	12	1.53846	0.0245326	ATP7A, ATP2B2, ATP1B1, ATP2B3, ATP8B2, ATP11A, AK5, MYH7, CTNS, ATP13A5, ATP8B4, ATP13A4	549	138	13528	2.14271	1	0.745749	35.4544
GOTERM_BP_FAT	GO:0050982~detection of mechanical stimulus	4	0.512821	0.0249732	ATP2B2, SLC12A2, PKD2, CHRNA10	549	16	13528	6.16029	1	0.74437	35.9662
GOTERM_BP_FAT	GO:0042472~inner ear morphogenesis	7	0.897436	0.0251538	ATP2B2, KCNQ4, ITGA8, OTX1, MYO7A, CHRNA10, PTPRQ	549	56	13528	3.08015	1	0.739404	36.175
GOTERM_BP_FAT	GO:0006635~fatty acid beta-oxidation	5	0.641026	0.0252053	ACOX2, ACADVL, ACOX1, CPT2, ETFDH	549	28	13528	4.40021	1	0.73273	36.2344
GOTERM_BP_FAT	GO:0007368~determination of left/right symmetry	6	0.769231	0.0264923	DNAH11, NOTCH2, DISP1, DYNC2LI1, PKD2, RFX3	549	42	13528	3.52017	1	0.743201	37.7021
GOTERM_BP_FAT	GO:0010565~regulation of cellular ketone metabolic process	7	0.897436	0.0271866	IRS2, CPT2, CAB39L, HNF4A, PRKAA2, PPARGC1A, IRS1	549	57	13528	3.02611	1	0.745301	38.4806

## Sheet: Cluster2
Category	Term	Count	%	PValue	Genes	List Total	Pop Hits	Pop Total	Fold Enrichment	Bonferroni	Benjamini	FDR
GOTERM_BP_FAT	GO:0042391~regulation of membrane potential	12	2.89855	0.000265054	CCK, GCLC, GRIK3, SLC1A6, LGI4, PLLP, PMP22, KCNH2, ADORA1, NTSR2, ACSBG1, ERCC2	312	134	13528	3.88289	0.375828	0.375828	0.448502
GOTERM_BP_FAT	GO:0019226~transmission of nerve impulse	20	4.83092	0.00048139	GABRD, CPLX3, GPR176, SCN1B, SYT4, SPTBN4, SLC6A4, LIN7B, ADORA1, ACSBG1, CBLN1, APOE, SLC1A6, SNPH, LGI4, PLLP, PMP22, NQO1, SNAP25, ERCC2	312	350	13528	2.47766	0.575192	0.348227	0.813164
GOTERM_BP_FAT	GO:0048489~synaptic vesicle transport	6	1.44928	0.000869743	SYP, CPLX3, SNPH, BIN1, SNAP25, SH3GL2	312	33	13528	7.88345	0.78713	0.402913	1.46463
GOTERM_BP_FAT	GO:0006873~cellular ion homeostasis	20	4.83092	0.00106688	TF, JPH3, CCK, GCLC, GRIK3, RXFP3, ADORA1, NTSR2, ACSBG1, APOE, AQP11, SLC1A6, LGI4, PLLP, GNG3, CP, PMP22, KCNH2, ERCC2, MT3	312	374	13528	2.31866	0.85012	0.377792	1.79378
GOTERM_BP_FAT	GO:0055082~cellular chemical homeostasis	20	4.83092	0.00128375	TF, JPH3, CCK, GCLC, GRIK3, RXFP3, ADORA1, NTSR2, ACSBG1, APOE, AQP11, SLC1A6, LGI4, PLLP, GNG3, CP, PMP22, KCNH2, ERCC2, MT3	312	380	13528	2.28205	0.898121	0.366689	2.15469
GOTERM_BP_FAT	GO:0006766~vitamin metabolic process	8	1.93237	0.00165331	RDH12, GCLC, SLC22A4, PNPO, TKTL1, GSTO1, PSAT1, RLBP1	312	75	13528	4.62496	0.947241	0.38758	2.76684
GOTERM_BP_FAT	GO:0006767~water-soluble vitamin metabolic process	6	1.44928	0.00211509	GCLC, SLC22A4, PNPO, TKTL1, GSTO1, PSAT1	312	40	13528	6.50385	0.976824	0.41597	3.52666
GOTERM_BP_FAT	GO:0050801~ion homeostasis	20	4.83092	0.00297347	TF, JPH3, CCK, GCLC, GRIK3, RXFP3, ADORA1, NTSR2, ACSBG1, APOE, AQP11, SLC1A6, LGI4, PLLP, GNG3, CP, PMP22, KCNH2, ERCC2, MT3	312	409	13528	2.12024	0.994982	0.484098	4.92423
GOTERM_BP_FAT	GO:0046903~secretion	16	3.86473	0.00407619	CPLX3, EDN3, SLC22A16, NKD2, SYT4, LIN7B, AQP5, USE1, GAL, ADORA1, NECAB3, RIMS4, SLC26A7, SNPH, SLC22A4, SNAP25	312	300	13528	2.31248	0.999298	0.55377	6.69169
GOTERM_BP_FAT	GO:0007601~visual perception	13	3.1401	0.00432539	GUCA1A, BFSP2, CRYZ, KCNV2, RGS9BP, CRYBB1, RDH12, TULP1, PRCD, PDC, RLBP1, CRYBB2, ROM1	312	216	13528	2.60957	0.99955	0.537321	7.0868
GOTERM_BP_FAT	GO:0050953~sensory perception of light stimulus	13	3.1401	0.00432539	GUCA1A, BFSP2, CRYZ, KCNV2, RGS9BP, CRYBB1, RDH12, TULP1, PRCD, PDC, RLBP1, CRYBB2, ROM1	312	216	13528	2.60957	0.99955	0.537321	7.0868
GOTERM_BP_FAT	GO:0070482~response to oxygen levels	10	2.41546	0.00528836	TF, NOL3, ANG, IL18, ALDOC, ALDH2, ANGPT1, SERPINA1, PLAU, MT3	312	141	13528	3.0751	0.99992	0.575592	8.59888
GOTERM_BP_FAT	GO:0007269~neurotransmitter secretion	5	1.20773	0.00737882	CPLX3, SYT4, SNPH, LIN7B, SNAP25	312	34	13528	6.37632	0.999998	0.666245	11.802
GOTERM_BP_FAT	GO:0031644~regulation of neurological system process	10	2.41546	0.00888524	SYP, EDN3, CPLX3, TF, CCK, YWHAH, STAR, APOE, GRIK3, ADORA1	312	153	13528	2.83392	1	0.704964	14.0445
GOTERM_BP_FAT	GO:0007268~synaptic transmission	15	3.62319	0.00918608	GABRD, CPLX3, GPR176, SCN1B, SYT4, SLC6A4, LIN7B, ADORA1, CBLN1, APOE, SLC1A6, SNPH, PMP22, NQO1, SNAP25	312	298	13528	2.1825	1	0.690261	14.4858
GOTERM_BP_FAT	GO:0042552~myelination	5	1.20773	0.0109338	LGI4, PLLP, PMP22, ACSBG1, ERCC2	312	38	13528	5.70513	1	0.728327	17.0079
GOTERM_BP_FAT	GO:0019725~cellular homeostasis	20	4.83092	0.0115298	TF, JPH3, CCK, GCLC, GRIK3, RXFP3, ADORA1, NTSR2, ACSBG1, APOE, AQP11, SLC1A6, LGI4, PLLP, GNG3, CP, PMP22, KCNH2, ERCC2, MT3	312	466	13528	1.8609	1	0.724369	17.8519
GOTERM_BP_FAT	GO:0006836~neurotransmitter transport	7	1.69082	0.0120874	CPLX3, SYT4, SNPH, SLC6A4, LIN7B, SNAP25, RIMS4	312	83	13528	3.65678	1	0.719702	18.6341
GOTERM_BP_FAT	GO:0001666~response to hypoxia	9	2.17391	0.0122289	TF, NOL3, ANG, IL18, ALDOC, ANGPT1, SERPINA1, PLAU, MT3	312	134	13528	2.91217	1	0.703406	18.8315
GOTERM_BP_FAT	GO:0003001~generation of a signal involved in cell-cell signaling	7	1.69082	0.0134866	EDN3, CPLX3, SYT4, SNPH, LIN7B, GAL, SNAP25	312	85	13528	3.57074	1	0.71935	20.5663
GOTERM_BP_FAT	GO:0007272~ensheathment of neurons	5	1.20773	0.0154387	LGI4, PLLP, PMP22, ACSBG1, ERCC2	312	42	13528	5.16178	1	0.749226	23.1899
GOTERM_BP_FAT	GO:0008366~axon ensheathment	5	1.20773	0.0154387	LGI4, PLLP, PMP22, ACSBG1, ERCC2	312	42	13528	5.16178	1	0.749226	23.1899
GOTERM_BP_FAT	GO:0001505~regulation of neurotransmitter levels	6	1.44928	0.0188203	CPLX3, SYT4, SNPH, SLC6A4, LIN7B, SNAP25	312	67	13528	3.88289	1	0.799841	27.543
GOTERM_BP_FAT	GO:0050877~neurological system process	40	9.66184	0.0192067	CPLX3, SCN1B, SYT4, UCHL1, SLC6A4, ADORA1, KCNIP3, ACSBG1, CRYBB1, APOE, SLC1A6, SNPH, LGI4, NQO1, PLCB2, SNAP25, RLBP1, ERCC2, CRYBB2, GABRD, GUCA1A, GPR176, TMIE, SPTBN4, LIN7B, BFSP2, CRYZ, KCNV2, NTSR2, RGS9BP, RDH12, TULP1, CBLN1, PRCD, PRKAR1B, PDC, PLLP, FABP7, PMP22, ROM1	312	1210	13528	1.43335	1	0.791404	28.0253
GOTERM_BP_FAT	GO:0051969~regulation of transmission of nerve impulse	9	2.17391	0.02031	SYP, EDN3, CPLX3, TF, YWHAH, STAR, APOE, GRIK3, ADORA1	312	147	13528	2.65463	1	0.795301	29.386
GOTERM_BP_FAT	GO:0007267~cell-cell signaling	23	5.55556	0.0211366	GABRD, CPLX3, EDN3, SCN1B, GPR176, SYT4, IL18, SLC6A4, LIN7B, NMB, GAL, ADORA1, CBLN1, IL17B, CXCL14, APOE, SLC1A6, SNPH, PMP22, PHEX, FGF1, NQO1, SNAP25	312	600	13528	1.66209	1	0.794571	30.3895
GOTERM_BP_FAT	GO:0032940~secretion by cell	11	2.657	0.0217855	EDN3, CPLX3, NKD2, SYT4, SNPH, LIN7B, USE1, GAL, NECAB3, SNAP25, RIMS4	312	207	13528	2.3041	1	0.791228	31.1678
GOTERM_BP_FAT	GO:0044057~regulation of system process	14	3.38164	0.0267509	TF, EDN3, CPLX3, CCK, ADORA3, STAR, GRIK3, ADORA1, TNNT2, SYP, ADRB1, YWHAH, APOE, KCNH2	312	309	13528	1.96448	1	0.843432	36.8585
GOTERM_BP_FAT	GO:0048878~chemical homeostasis	20	4.83092	0.027563	TF, JPH3, CCK, GCLC, GRIK3, RXFP3, ADORA1, NTSR2, ACSBG1, APOE, AQP11, SLC1A6, LGI4, PLLP, GNG3, CP, PMP22, KCNH2, ERCC2, MT3	312	512	13528	1.69371	1	0.841271	37.7459
GOTERM_BP_FAT	GO:0006811~ion transport	27	6.52174	0.0309731	KCNJ16, TF, SLC22A16, JPH3, SLC5A4, SCN1B, KCNAB1, GRIK3, KCNK13, KCNIP3, AQP11, KCNK6, SLC1A6, SLC39A8, SLC22A4, CAMK2B, GABRD, MLC1, KCNV2, ARMC1, SLC16A3, TST, SLC26A7, SLC13A2, PLLP, CP, KCNH2	312	768	13528	1.52434	1	0.86438	41.3461
GOTERM_BP_FAT	GO:0008016~regulation of heart contraction	6	1.44928	0.0320598	TNNT2, EDN3, ADRB1, ADORA3, KCNH2, ADORA1	312	77	13528	3.37862	1	0.864366	42.4515
GOTERM_BP_FAT	GO:0051960~regulation of nervous system development	10	2.41546	0.0335851	TF, IRX3, ATF5, METRN, YWHAH, STAR, APOE, ID4, SNAP25, MT3	312	192	13528	2.25828	1	0.867962	43.97
GOTERM_BP_FAT	GO:0019228~regulation of action potential in neuron	5	1.20773	0.0352744	LGI4, PLLP, PMP22, ACSBG1, ERCC2	312	54	13528	4.01472	1	0.872508	45.6078
GOTERM_BP_FAT	GO:0050804~regulation of synaptic transmission	8	1.93237	0.0375998	SYP, EDN3, CPLX3, YWHAH, STAR, APOE, GRIK3, ADORA1	312	136	13528	2.55053	1	0.881095	47.7888
GOTERM_BP_FAT	GO:0045926~negative regulation of growth	7	1.69082	0.0413272	RERG, TSPYL2, ADRB1, CCDC85B, CDKN2C, CDKN2D, IP6K2	312	110	13528	2.75921	1	0.897098	51.1138
GOTERM_BP_FAT	GO:0050878~regulation of body fluid levels	8	1.93237	0.0442817	APLNR, FGB, CD59, MST1, SLC22A4, SERPINA1, ENTPD2, PLAU	312	141	13528	2.46008	1	0.90638	53.6067
GOTERM_BP_FAT	GO:0016079~synaptic vesicle exocytosis	3	0.724638	0.0454177	CPLX3, SNPH, SNAP25	312	15	13528	8.67179	1	0.905698	54.533
GOTERM_BP_FAT	GO:0016042~lipid catabolic process	9	2.17391	0.0466198	AZGP1, PLA2G16, YWHAH, ACOT8, HSD17B14, APOE, PLD4, PLCB2, ACAA1	312	173	13528	2.25567	1	0.905381	55.4942
GOTERM_BP_FAT	GO:0006916~anti-apoptosis	10	2.41546	0.0488447	AMIGO2, ATF5, NOL3, GCLC, APOE, EEF1A2, COMP, CDKN2D, HRK, FAIM2	312	206	13528	2.1048	1	0.909865	57.223
GOTERM_BP_FAT	GO:0007264~small GTPase mediated signal transduction	13	3.1401	0.0500576	RERG, DOK2, ARL11, DOK3, DIRAS2, APOE, RASGEF1A, RUNDC3A, RGS19, RAB38, RHOV, NKIRAS1, RAB20	312	305	13528	1.84809	1	0.909538	58.1386
GOTERM_BP_FAT	GO:0046942~carboxylic acid transport	8	1.93237	0.053254	SLC16A3, SLC22A16, SLC16A4, PLIN2, SLC26A7, SLC1A6, SLC22A4, SLC43A2	312	147	13528	2.35967	1	0.917493	60.464
GOTERM_BP_FAT	GO:0015849~organic acid transport	8	1.93237	0.0548523	SLC16A3, SLC22A16, SLC16A4, PLIN2, SLC26A7, SLC1A6, SLC22A4, SLC43A2	312	148	13528	2.34373	1	0.918537	61.5807
GOTERM_BP_FAT	GO:0048514~blood vessel morphogenesis	10	2.41546	0.0552909	ANGPTL6, HEY1, ANG, APOE, IL18, ITGA7, ANGPT1, SOX17, FGF1, PLAU	312	211	13528	2.05493	1	0.915125	61.8819
GOTERM_BP_FAT	GO:0045859~regulation of protein kinase activity	14	3.38164	0.0553542	EDN3, CCK, MAP4K1, TRIB3, ADORA1, TSPYL2, APOE, ANG, CDKN2C, PRKAR1B, CDKN2D, PAK1, GNG3, GADD45A	312	345	13528	1.75949	1	0.910246	61.9252
GOTERM_BP_FAT	GO:0048167~regulation of synaptic plasticity	5	1.20773	0.0594796	SYP, YWHAH, STAR, APOE, ADORA1	312	64	13528	3.38742	1	0.920785	64.6486
GOTERM_BP_FAT	GO:0010817~regulation of hormone levels	8	1.93237	0.0598258	RDH12, EDN3, CPLX3, YWHAH, STAR, ASMT, GAL, SNAP25	312	151	13528	2.29716	1	0.917325	64.8687
GOTERM_BP_FAT	GO:0030072~peptide hormone secretion	4	0.966184	0.059913	EDN3, CPLX3, GAL, SNAP25	312	39	13528	4.44707	1	0.912936	64.9239
GOTERM_BP_FAT	GO:0009583~detection of light stimulus	4	0.966184	0.059913	TULP1, GUCA1A, PDC, RGS9BP	312	39	13528	4.44707	1	0.912936	64.9239
GOTERM_BP_FAT	GO:0014070~response to organic cyclic substance	7	1.69082	0.06046	CD83, TF, PLIN2, STAR, ALDOC, ALDH2, SERPINA1	312	121	13528	2.50837	1	0.910233	65.2683
GOTERM_BP_FAT	GO:0030308~negative regulation of cell growth	6	1.44928	0.060776	RERG, TSPYL2, CCDC85B, CDKN2C, CDKN2D, IP6K2	312	92	13528	2.82776	1	0.906704	65.4659
GOTERM_BP_FAT	GO:0010863~positive regulation of phospholipase C activity	5	1.20773	0.0622849	P2RY11, ANG, RXFP3, PLCB2, NTSR2	312	65	13528	3.33531	1	0.907645	66.3947
GOTERM_BP_FAT	GO:0007202~activation of phospholipase C activity	5	1.20773	0.0622849	P2RY11, ANG, RXFP3, PLCB2, NTSR2	312	65	13528	3.33531	1	0.907645	66.3947
GOTERM_BP_FAT	GO:0046394~carboxylic acid biosynthetic process	8	1.93237	0.0668758	GGT5, STAR, ALOX5AP, GLUD1, LTC4S, GSTO1, PSAT1, FADS6	312	155	13528	2.23788	1	0.918861	69.0782
GOTERM_BP_FAT	GO:0016053~organic acid biosynthetic process	8	1.93237	0.0668758	GGT5, STAR, ALOX5AP, GLUD1, LTC4S, GSTO1, PSAT1, FADS6	312	155	13528	2.23788	1	0.918861	69.0782
GOTERM_BP_FAT	GO:0042816~vitamin B6 metabolic process	2	0.483092	0.0673996	PNPO, PSAT1	312	3	13528	28.906	1	0.916367	69.3712
GOTERM_BP_FAT	GO:0008615~pyridoxine biosynthetic process	2	0.483092	0.0673996	PNPO, PSAT1	312	3	13528	28.906	1	0.916367	69.3712
GOTERM_BP_FAT	GO:0008614~pyridoxine metabolic process	2	0.483092	0.0673996	PNPO, PSAT1	312	3	13528	28.906	1	0.916367	69.3712
GOTERM_BP_FAT	GO:0021794~thalamus development	2	0.483092	0.0673996	TAL2, SLC6A4	312	3	13528	28.906	1	0.916367	69.3712
GOTERM_BP_FAT	GO:0042819~vitamin B6 biosynthetic process	2	0.483092	0.0673996	PNPO, PSAT1	312	3	13528	28.906	1	0.916367	69.3712
GOTERM_BP_FAT	GO:0002790~peptide secretion	4	0.966184	0.067619	EDN3, CPLX3, GAL, SNAP25	312	41	13528	4.23014	1	0.912915	69.4932
GOTERM_BP_FAT	GO:0006897~endocytosis	10	2.41546	0.068171	SYP, AP1S1, CALY, NME1, APOE, FCGR1A, CLEC7A, BIN1, ADORA1, SH3GL2	312	220	13528	1.97086	1	0.910559	69.798
GOTERM_BP_FAT	GO:0010324~membrane invagination	10	2.41546	0.068171	SYP, AP1S1, CALY, NME1, APOE, FCGR1A, CLEC7A, BIN1, ADORA1, SH3GL2	312	220	13528	1.97086	1	0.910559	69.798
GOTERM_BP_FAT	GO:0043450~alkene biosynthetic process	3	0.724638	0.0696818	GGT5, ALOX5AP, LTC4S	312	19	13528	6.84615	1	0.91135	70.6177
GOTERM_BP_FAT	GO:0019370~leukotriene biosynthetic process	3	0.724638	0.0696818	GGT5, ALOX5AP, LTC4S	312	19	13528	6.84615	1	0.91135	70.6177
GOTERM_BP_FAT	GO:0043549~regulation of kinase activity	14	3.38164	0.0697831	EDN3, CCK, MAP4K1, TRIB3, ADORA1, TSPYL2, APOE, ANG, CDKN2C, PRKAR1B, CDKN2D, PAK1, GNG3, GADD45A	312	357	13528	1.70035	1	0.907614	70.6719
GOTERM_BP_FAT	GO:0009894~regulation of catabolic process	6	1.44928	0.0702859	RNF180, PPP1R3C, GCLC, APOE, ARNTL, ADORA1	312	96	13528	2.70994	1	0.905197	70.9395
GOTERM_BP_FAT	GO:0001508~regulation of action potential	5	1.20773	0.0711107	LGI4, PLLP, PMP22, ACSBG1, ERCC2	312	68	13528	3.18816	1	0.903871	71.3736
GOTERM_BP_FAT	GO:0030001~metal ion transport	17	4.10628	0.0712885	KCNJ16, TF, JPH3, SCN1B, SLC5A4, KCNAB1, KCNK13, KCNV2, ARMC1, KCNIP3, KCNK6, SLC39A8, SLC22A4, SLC13A2, CAMK2B, CP, KCNH2	312	465	13528	1.58517	1	0.900435	71.4664
GOTERM_BP_FAT	GO:0010518~positive regulation of phospholipase activity	5	1.20773	0.0741876	P2RY11, ANG, RXFP3, PLCB2, NTSR2	312	69	13528	3.14195	1	0.905864	72.9397
GOTERM_BP_FAT	GO:0045792~negative regulation of cell size	6	1.44928	0.0779258	RERG, TSPYL2, CCDC85B, CDKN2C, CDKN2D, IP6K2	312	99	13528	2.62782	1	0.913264	74.734
GOTERM_BP_FAT	GO:0006720~isoprenoid metabolic process	4	0.966184	0.0799717	RDH12, RARRES2, MVK, RLBP1	312	44	13528	3.94172	1	0.915412	75.668
GOTERM_BP_FAT	GO:0001558~regulation of cell growth	9	2.17391	0.0800262	RERG, TSPYL2, CCDC85B, CDKN2C, APOE, CDKN2D, ESM1, IP6K2, IL17RB	312	194	13528	2.0115	1	0.912069	75.6924
GOTERM_BP_FAT	GO:0010517~regulation of phospholipase activity	5	1.20773	0.0805402	P2RY11, ANG, RXFP3, PLCB2, NTSR2	312	71	13528	3.05345	1	0.910006	75.9217
GOTERM_BP_FAT	GO:0006706~steroid catabolic process	3	0.724638	0.0830741	YWHAH, HSD17B14, APOE	312	21	13528	6.19414	1	0.913505	77.0225
GOTERM_BP_FAT	GO:0001659~temperature homeostasis	3	0.724638	0.0830741	ADRB1, ADORA1, EPHA3	312	21	13528	6.19414	1	0.913505	77.0225
GOTERM_BP_FAT	GO:0050768~negative regulation of neurogenesis	4	0.966184	0.0842923	ATF5, YWHAH, ID4, MT3	312	45	13528	3.85413	1	0.913392	77.5346
GOTERM_BP_FAT	GO:0046879~hormone secretion	4	0.966184	0.0842923	EDN3, CPLX3, GAL, SNAP25	312	45	13528	3.85413	1	0.913392	77.5346
GOTERM_BP_FAT	GO:0007596~blood coagulation	6	1.44928	0.0859942	FGB, CD59, MST1, SERPINA1, ENTPD2, PLAU	312	102	13528	2.55053	1	0.914532	78.2323
GOTERM_BP_FAT	GO:0050817~coagulation	6	1.44928	0.0859942	FGB, CD59, MST1, SERPINA1, ENTPD2, PLAU	312	102	13528	2.55053	1	0.914532	78.2323
GOTERM_BP_FAT	GO:0050767~regulation of neurogenesis	8	1.93237	0.0887395	IRX3, ATF5, METRN, YWHAH, STAR, APOE, ID4, MT3	312	166	13528	2.08959	1	0.918192	79.3148
GOTERM_BP_FAT	GO:0032288~myelin assembly	2	0.483092	0.0888442	PMP22, ERCC2	312	4	13528	21.6795	1	0.915336	79.355
GOTERM_BP_FAT	GO:0048712~negative regulation of astrocyte differentiation	2	0.483092	0.0888442	ATF5, ID4	312	4	13528	21.6795	1	0.915336	79.355
GOTERM_BP_FAT	GO:0019852~L-ascorbic acid metabolic process	2	0.483092	0.0888442	GCLC, GSTO1	312	4	13528	21.6795	1	0.915336	79.355
GOTERM_BP_FAT	GO:0051338~regulation of transferase activity	14	3.38164	0.0893619	EDN3, CCK, MAP4K1, TRIB3, ADORA1, TSPYL2, APOE, ANG, CDKN2C, PRKAR1B, CDKN2D, PAK1, GNG3, GADD45A	312	372	13528	1.63179	1	0.913501	79.553
GOTERM_BP_FAT	GO:0006691~leukotriene metabolic process	3	0.724638	0.0900409	GGT5, ALOX5AP, LTC4S	312	22	13528	5.91259	1	0.912083	79.81
GOTERM_BP_FAT	GO:0009581~detection of external stimulus	5	1.20773	0.0905557	TULP1, GUCA1A, PDC, CLEC7A, RGS9BP	312	74	13528	2.92966	1	0.910275	80.0028
GOTERM_BP_FAT	GO:0060193~positive regulation of lipase activity	5	1.20773	0.0940209	P2RY11, ANG, RXFP3, PLCB2, NTSR2	312	75	13528	2.8906	1	0.915639	81.2563
GOTERM_BP_FAT	GO:0002793~positive regulation of peptide secretion	3	0.724638	0.0971725	GLUD1, ADORA1, SNAP25	312	23	13528	5.65552	1	0.91989	82.3318
GOTERM_BP_FAT	GO:0043449~cellular alkene metabolic process	3	0.724638	0.0971725	GGT5, ALOX5AP, LTC4S	312	23	13528	5.65552	1	0.91989	82.3318
GOTERM_BP_FAT	GO:0042364~water-soluble vitamin biosynthetic process	3	0.724638	0.0971725	PNPO, GSTO1, PSAT1	312	23	13528	5.65552	1	0.91989	82.3318
GOTERM_BP_FAT	GO:0010721~negative regulation of cell development	4	0.966184	0.0978304	ATF5, YWHAH, ID4, MT3	312	48	13528	3.61325	1	0.918531	82.5488

## Sheet: Cluster3
Category	Term	Count	%	PValue	Genes	List Total	Pop Hits	Pop Total	Fold Enrichment	Bonferroni	Benjamini	FDR
GOTERM_BP_FAT	GO:0007005~mitochondrion organization	9	5.59006	1.52885e-05	SPG7, TSPO, MRPL12, NDUFS4, TOMM7, TOMM40, TIMM13, SDHAF1, TIMM8B	110	138	13528	8.02055	0.0126094	0.0126094	0.0235788
GOTERM_BP_FAT	GO:0006626~protein targeting to mitochondrion	5	3.10559	0.000153516	TSPO, TOMM7, TOMM40, TIMM13, TIMM8B	110	34	13528	18.0856	0.119643	0.0617268	0.236525
GOTERM_BP_FAT	GO:0070585~protein localization in mitochondrion	5	3.10559	0.000153516	TSPO, TOMM7, TOMM40, TIMM13, TIMM8B	110	34	13528	18.0856	0.119643	0.0617268	0.236525
GOTERM_BP_FAT	GO:0042254~ribosome biogenesis	7	4.34783	0.000451838	EXOSC6, RPS16, SURF6, TSR2, EXOSC4, EXOSC5, EXOSC3	110	122	13528	7.05633	0.312786	0.117536	0.69466
GOTERM_BP_FAT	GO:0022613~ribonucleoprotein complex biogenesis	8	4.96894	0.000625662	TARBP2, EXOSC6, RPS16, SURF6, TSR2, EXOSC4, EXOSC5, EXOSC3	110	180	13528	5.46586	0.40516	0.121787	0.960696
GOTERM_BP_FAT	GO:0006364~rRNA processing	6	3.72671	0.00087312	EXOSC6, RPS16, TSR2, EXOSC4, EXOSC5, EXOSC3	110	92	13528	8.02055	0.515678	0.134979	1.33828
GOTERM_BP_FAT	GO:0016072~rRNA metabolic process	6	3.72671	0.001058	EXOSC6, RPS16, TSR2, EXOSC4, EXOSC5, EXOSC3	110	96	13528	7.68636	0.584639	0.136218	1.6195
GOTERM_BP_FAT	GO:0006839~mitochondrial transport	5	3.10559	0.00230597	TSPO, TOMM7, TOMM40, TIMM13, TIMM8B	110	69	13528	8.91173	0.85283	0.239469	3.49825
GOTERM_BP_FAT	GO:0034470~ncRNA processing	7	4.34783	0.00402192	TARBP2, EXOSC6, RPS16, TSR2, EXOSC4, EXOSC5, EXOSC3	110	187	13528	4.6036	0.964737	0.341714	6.02677
GOTERM_BP_FAT	GO:0017038~protein import	6	3.72671	0.00412703	TSPO, TOMM7, PEX16, TOMM40, TIMM13, TIMM8B	110	131	13528	5.63276	0.967695	0.317089	6.17962
GOTERM_BP_FAT	GO:0055114~oxidation reduction	13	8.07453	0.00529347	NDUFS6, GPD1, NDUFS4, DOHH, QDPR, PRDX5, CCS, COQ7, DHRS7B, SURF1, ETFB, RDH13, NDUFB2	110	639	13528	2.50198	0.987787	0.356302	7.86034
GOTERM_BP_FAT	GO:0009264~deoxyribonucleotide catabolic process	3	1.86335	0.00549531	NUDT1, NTHL1, NT5C	110	14	13528	26.3532	0.98968	0.340181	8.1483
GOTERM_BP_FAT	GO:0065003~macromolecular complex assembly	13	8.07453	0.00720702	TARBP2, TRAF2, HIST2H2AB, HRAS, POLR2E, NDUFS4, PCBD2, PFDN6, H2AFJ, HIST2H4A, SURF1, NAT14, SDHAF1	110	665	13528	2.40416	0.99753	0.393646	10.5567
GOTERM_BP_FAT	GO:0006119~oxidative phosphorylation	5	3.10559	0.00806758	NDUFS6, NDUFS4, ATP5G3, ATP6V0B, NDUFB2	110	98	13528	6.27458	0.998797	0.403796	11.7451
GOTERM_BP_FAT	GO:0006886~intracellular protein transport	9	5.59006	0.0106718	TSPO, TOMM7, ERP29, PEX16, TOMM40, SIL1, TIMM13, TIMM8B, BCAP31	110	374	13528	2.95946	0.999864	0.47064	15.2521
GOTERM_BP_FAT	GO:0043933~macromolecular complex subunit organization	13	8.07453	0.0117751	TARBP2, TRAF2, HIST2H2AB, HRAS, POLR2E, NDUFS4, PCBD2, PFDN6, H2AFJ, HIST2H4A, SURF1, NAT14, SDHAF1	110	710	13528	2.25178	0.999946	0.480777	16.6982
GOTERM_BP_FAT	GO:0018130~heterocycle biosynthetic process	4	2.48447	0.0119296	TSPO, PCBD2, QDPR, APRT	110	59	13528	8.33775	0.999953	0.463435	16.8988
GOTERM_BP_FAT	GO:0009394~2'-deoxyribonucleotide metabolic process	3	1.86335	0.0122248	NUDT1, NTHL1, NT5C	110	21	13528	17.5688	0.999963	0.451484	17.281
GOTERM_BP_FAT	GO:0006396~RNA processing	11	6.8323	0.0127595	TARBP2, POLR2E, EXOSC6, RPS16, ZMAT5, CD2BP2, TSR2, EXOSC4, EXOSC5, EXOSC3, SNRNP25	110	547	13528	2.47313	0.999977	0.446858	17.969
GOTERM_BP_FAT	GO:0034622~cellular macromolecular complex assembly	8	4.96894	0.0143801	HIST2H2AB, TARBP2, NDUFS4, PFDN6, H2AFJ, HIST2H4A, SURF1, SDHAF1	110	318	13528	3.09388	0.999994	0.468867	20.0215
GOTERM_BP_FAT	GO:0006412~translation	8	4.96894	0.0175437	MRPL2, MRPL12, RPS16, MRPL27, TSFM, MRPL55, RPLP2, RPS21	110	331	13528	2.97237	1	0.520268	23.8908
GOTERM_BP_FAT	GO:0034613~cellular protein localization	9	5.59006	0.0179341	TSPO, TOMM7, ERP29, PEX16, TOMM40, SIL1, TIMM13, TIMM8B, BCAP31	110	411	13528	2.69303	1	0.510933	24.3559
GOTERM_BP_FAT	GO:0070727~cellular macromolecule localization	9	5.59006	0.0186484	TSPO, TOMM7, ERP29, PEX16, TOMM40, SIL1, TIMM13, TIMM8B, BCAP31	110	414	13528	2.67352	1	0.508452	25.2001
GOTERM_BP_FAT	GO:0009262~deoxyribonucleotide metabolic process	3	1.86335	0.0198032	NUDT1, NTHL1, NT5C	110	27	13528	13.6646	1	0.514127	26.5463
GOTERM_BP_FAT	GO:0008104~protein localization	14	8.69565	0.024881	MDFI, TSPO, ERP29, TOMM40, TIMM13, SFT2D3, TIMM8B, NFKBIL1, BCAP31, CHMP1A, TOMM7, RABEP2, PEX16, SIL1	110	882	13528	1.95209	1	0.581615	32.2012
GOTERM_BP_FAT	GO:0034621~cellular macromolecular complex subunit organization	8	4.96894	0.0252936	HIST2H2AB, TARBP2, NDUFS4, PFDN6, H2AFJ, HIST2H4A, SURF1, SDHAF1	110	357	13528	2.7559	1	0.57282	32.6423
GOTERM_BP_FAT	GO:0046324~regulation of glucose import	3	1.86335	0.0288748	CAPN10, LTB, NFKBIL1	110	33	13528	11.1802	1	0.607548	36.3601
GOTERM_BP_FAT	GO:0006612~protein targeting to membrane	3	1.86335	0.0288748	PEX16, TIMM13, TIMM8B	110	33	13528	11.1802	1	0.607548	36.3601
GOTERM_BP_FAT	GO:0006605~protein targeting	6	3.72671	0.0299185	TSPO, TOMM7, PEX16, TOMM40, TIMM13, TIMM8B	110	215	13528	3.43205	1	0.606925	37.4069
GOTERM_BP_FAT	GO:0033365~protein localization in organelle	5	3.10559	0.0303201	TSPO, TOMM7, TOMM40, TIMM13, TIMM8B	110	146	13528	4.21171	1	0.598554	37.8054
GOTERM_BP_FAT	GO:0010827~regulation of glucose transport	3	1.86335	0.0305208	CAPN10, LTB, NFKBIL1	110	34	13528	10.8513	1	0.588165	38.0036
GOTERM_BP_FAT	GO:0002037~negative regulation of L-glutamate transport	2	1.24224	0.0318455	LTB, NFKBIL1	110	4	13528	61.4909	1	0.591553	39.2975
GOTERM_BP_FAT	GO:0034660~ncRNA metabolic process	6	3.72671	0.0383051	EXOSC6, RPS16, TSR2, EXOSC4, EXOSC5, EXOSC3	110	230	13528	3.20822	1	0.648571	45.2527
GOTERM_BP_FAT	GO:0046907~intracellular transport	11	6.8323	0.0390142	SPG7, TSPO, TOMM7, ERP29, PEX16, TOMM40, SIL1, CCS, TIMM13, TIMM8B, BCAP31	110	657	13528	2.05906	1	0.643778	45.872
GOTERM_BP_FAT	GO:0046148~pigment biosynthetic process	3	1.86335	0.0392837	TSPO, DDT, APRT	110	39	13528	9.46014	1	0.635042	46.1056
GOTERM_BP_FAT	GO:0002036~regulation of L-glutamate transport	2	1.24224	0.0396486	LTB, NFKBIL1	110	5	13528	49.1927	1	0.627531	46.4205
GOTERM_BP_FAT	GO:0006091~generation of precursor metabolites and energy	7	4.34783	0.0408607	NDUFS6, NDUFS4, SURF1, ATP5G3, ETFB, ATP6V0B, NDUFB2	110	313	13528	2.75039	1	0.628176	47.4542
GOTERM_BP_FAT	GO:0015031~protein transport	12	7.45342	0.0430058	CHMP1A, TSPO, RABEP2, TOMM7, ERP29, PEX16, TOMM40, SIL1, TIMM13, SFT2D3, TIMM8B, BCAP31	110	762	13528	1.93672	1	0.637044	49.2378
GOTERM_BP_FAT	GO:0045333~cellular respiration	4	2.48447	0.0435065	NDUFS6, NDUFS4, SURF1, NDUFB2	110	97	13528	5.07142	1	0.631319	49.646
GOTERM_BP_FAT	GO:0006120~mitochondrial electron transport, NADH to ubiquinone	3	1.86335	0.0449439	NDUFS6, NDUFS4, NDUFB2	110	42	13528	8.78442	1	0.633741	50.8006
GOTERM_BP_FAT	GO:0045184~establishment of protein localization	12	7.45342	0.0454287	CHMP1A, TSPO, RABEP2, TOMM7, ERP29, PEX16, TOMM40, SIL1, TIMM13, SFT2D3, TIMM8B, BCAP31	110	769	13528	1.91909	1	0.628225	51.1844
GOTERM_BP_FAT	GO:0044070~regulation of anion transport	2	1.24224	0.0473893	LTB, NFKBIL1	110	6	13528	40.9939	1	0.63483	52.7082
GOTERM_BP_FAT	GO:0045039~protein import into mitochondrial inner membrane	2	1.24224	0.0473893	TIMM13, TIMM8B	110	6	13528	40.9939	1	0.63483	52.7082
GOTERM_BP_FAT	GO:0051956~negative regulation of amino acid transport	2	1.24224	0.0473893	LTB, NFKBIL1	110	6	13528	40.9939	1	0.63483	52.7082
GOTERM_BP_FAT	GO:0006729~tetrahydrobiopterin biosynthetic process	2	1.24224	0.0473893	PCBD2, QDPR	110	6	13528	40.9939	1	0.63483	52.7082
GOTERM_BP_FAT	GO:0044271~nitrogen compound biosynthetic process	7	4.34783	0.0475502	TSPO, PCBD2, QDPR, DDAH2, ATP5G3, ATP6V0B, APRT	110	325	13528	2.64884	1	0.627023	52.8312
GOTERM_BP_FAT	GO:0006414~translational elongation	4	2.48447	0.0480685	RPS16, TSFM, RPLP2, RPS21	110	101	13528	4.87057	1	0.622247	53.2256
GOTERM_BP_FAT	GO:0042440~pigment metabolic process	3	1.86335	0.0508851	TSPO, DDT, APRT	110	45	13528	8.19879	1	0.635078	55.3153
GOTERM_BP_FAT	GO:0006461~protein complex assembly	9	5.59006	0.0511473	TRAF2, HRAS, NDUFS4, POLR2E, PCBD2, PFDN6, SURF1, SDHAF1, NAT14	110	505	13528	2.19176	1	0.628562	55.5053
GOTERM_BP_FAT	GO:0070271~protein complex biogenesis	9	5.59006	0.0511473	TRAF2, HRAS, NDUFS4, POLR2E, PCBD2, PFDN6, SURF1, SDHAF1, NAT14	110	505	13528	2.19176	1	0.628562	55.5053
GOTERM_BP_FAT	GO:0006457~protein folding	5	3.10559	0.0547761	PFDN2, PFDN6, ERP29, SIL1, FKBP2	110	177	13528	3.47406	1	0.646205	58.0588
GOTERM_BP_FAT	GO:0009223~pyrimidine deoxyribonucleotide catabolic process	2	1.24224	0.0550683	NTHL1, NT5C	110	7	13528	35.1377	1	0.640136	58.2583
GOTERM_BP_FAT	GO:0046146~tetrahydrobiopterin metabolic process	2	1.24224	0.0550683	PCBD2, QDPR	110	7	13528	35.1377	1	0.640136	58.2583
GOTERM_BP_FAT	GO:0006244~pyrimidine nucleotide catabolic process	2	1.24224	0.0626859	NTHL1, NT5C	110	8	13528	30.7455	1	0.681211	63.1575
GOTERM_BP_FAT	GO:0051953~negative regulation of amine transport	2	1.24224	0.0626859	LTB, NFKBIL1	110	8	13528	30.7455	1	0.681211	63.1575
GOTERM_BP_FAT	GO:0009166~nucleotide catabolic process	3	1.86335	0.0635449	NUDT1, NTHL1, NT5C	110	51	13528	7.23422	1	0.678662	63.6749
GOTERM_BP_FAT	GO:0022900~electron transport chain	4	2.48447	0.0644315	NDUFS6, NDUFS4, ETFB, NDUFB2	110	114	13528	4.31515	1	0.676365	64.2017
GOTERM_BP_FAT	GO:0006323~DNA packaging	4	2.48447	0.0685295	HIST2H2AB, CHMP1A, H2AFJ, HIST2H4A	110	117	13528	4.20451	1	0.692243	66.5454
GOTERM_BP_FAT	GO:0046325~negative regulation of glucose import	2	1.24224	0.0702426	LTB, NFKBIL1	110	9	13528	27.3293	1	0.694345	67.4819
GOTERM_BP_FAT	GO:0007007~inner mitochondrial membrane organization	2	1.24224	0.0702426	TIMM13, TIMM8B	110	9	13528	27.3293	1	0.694345	67.4819
GOTERM_BP_FAT	GO:0042775~mitochondrial ATP synthesis coupled electron transport	3	1.86335	0.0748132	NDUFS6, NDUFS4, NDUFB2	110	56	13528	6.58831	1	0.710952	69.862
GOTERM_BP_FAT	GO:0042773~ATP synthesis coupled electron transport	3	1.86335	0.0748132	NDUFS6, NDUFS4, NDUFB2	110	56	13528	6.58831	1	0.710952	69.862
GOTERM_BP_FAT	GO:0032891~negative regulation of organic acid transport	2	1.24224	0.077739	LTB, NFKBIL1	110	10	13528	24.5964	1	0.718423	71.2991
GOTERM_BP_FAT	GO:0010829~negative regulation of glucose transport	2	1.24224	0.077739	LTB, NFKBIL1	110	10	13528	24.5964	1	0.718423	71.2991
GOTERM_BP_FAT	GO:0051955~regulation of amino acid transport	2	1.24224	0.077739	LTB, NFKBIL1	110	10	13528	24.5964	1	0.718423	71.2991
GOTERM_BP_FAT	GO:0034655~nucleobase, nucleoside, nucleotide and nucleic acid catabolic process	3	1.86335	0.0794869	NUDT1, NTHL1, NT5C	110	58	13528	6.36113	1	0.72002	72.1267
GOTERM_BP_FAT	GO:0034656~nucleobase, nucleoside and nucleotide catabolic process	3	1.86335	0.0794869	NUDT1, NTHL1, NT5C	110	58	13528	6.36113	1	0.72002	72.1267
GOTERM_BP_FAT	GO:0042994~cytoplasmic sequestering of transcription factor	2	1.24224	0.0851755	MDFI, NFKBIL1	110	11	13528	22.3603	1	0.739053	74.6683
GOTERM_BP_FAT	GO:0009219~pyrimidine deoxyribonucleotide metabolic process	2	1.24224	0.0925526	NTHL1, NT5C	110	12	13528	20.497	1	0.762942	77.6423
GOTERM_BP_FAT	GO:0033108~mitochondrial respiratory chain complex assembly	2	1.24224	0.0925526	NDUFS4, SDHAF1	110	12	13528	20.497	1	0.762942	77.6423
GOTERM_BP_FAT	GO:0022904~respiratory electron transport chain	3	1.86335	0.0940253	NDUFS6, NDUFS4, NDUFB2	110	64	13528	5.76477	1	0.762562	78.1955
GOTERM_BP_FAT	GO:0051051~negative regulation of transport	4	2.48447	0.0954677	MDFI, PACSIN3, LTB, NFKBIL1	110	135	13528	3.64391	1	0.762089	78.7248

## Sheet: Cluster4
Category	Term	Count	%	PValue	Genes	List Total	Pop Hits	Pop Total	Fold Enrichment	Bonferroni	Benjamini	FDR
GOTERM_BP_FAT	GO:0006350~transcription	29	29.5918	3.34031e-06	CNOT3, ZNF827, TCF7L2, GFI1B, REL, NFAT5, GATAD2B, SERTAD2, IKZF4, CCNK, TAF3, CREBBP, SF1, ZNF142, ADNP, CCNC, ARID1A, SPEN, PHF12, ARID1B, MXD1, EP300, SAP130, SP2, NCOA6, MAMLD1, ZNF462, HIVEP1, NCOR2	76	2101	13528	2.45693	0.00240214	0.00240214	0.00505626
GOTERM_BP_FAT	GO:0042773~ATP synthesis coupled electron transport	6	6.12245	1.40218e-05	ND1, ND4L, ND4, ND5, ND2, CYTB, ATP8, ATP6	76	56	13528	19.0714	0.010045	0.00503516	0.0212233
GOTERM_BP_FAT	GO:0042775~mitochondrial ATP synthesis coupled electron transport	6	6.12245	1.40218e-05	ND1, ND4L, ND4, ND5, ND2, CYTB, ATP8, ATP6	76	56	13528	19.0714	0.010045	0.00503516	0.0212233
GOTERM_BP_FAT	GO:0045449~regulation of transcription	31	31.6327	2.4606e-05	CNOT3, ZNF827, TCF7L2, GFI1B, ATN1, REL, NFAT5, GATAD2B, SERTAD2, IKZF4, SATB1, CCNK, TAF3, CREBBP, ZNF142, SF1, ADNP, CCNC, ARID1A, SPEN, PHF12, ARID1B, MXD1, EP300, SAP130, SP2, NCOA6, MAMLD1, ZNF462, HIVEP1, NCOR2	76	2601	13528	2.12149	0.0175605	0.00588811	0.0372408
GOTERM_BP_FAT	GO:0022904~respiratory electron transport chain	6	6.12245	2.704e-05	ND1, ND4L, ND4, ND5, ND2, CYTB, ATP8, ATP6	76	64	13528	16.6875	0.0192807	0.00485543	0.0409239
GOTERM_BP_FAT	GO:0045333~cellular respiration	6	6.12245	0.000198308	ND1, ND4L, ND4, ND5, ND2, CYTB, ATP8, ATP6	76	97	13528	11.0103	0.133069	0.0281553	0.299769
GOTERM_BP_FAT	GO:0006119~oxidative phosphorylation	6	6.12245	0.000208074	ND1, ND4L, ND4, ND5, ND2, CYTB, ATP8, ATP6	76	98	13528	10.898	0.139145	0.0246623	0.314509
GOTERM_BP_FAT	GO:0022900~electron transport chain	6	6.12245	0.000419934	ND1, ND4L, ND4, ND5, ND2, CYTB, ATP8, ATP6	76	114	13528	9.36842	0.260969	0.0422823	0.63379
GOTERM_BP_FAT	GO:0006357~regulation of transcription from RNA polymerase II promoter	13	13.2653	0.000610541	SATB1, GFI1B, EP300, ATN1, SP2, NCOA6, CREBBP, NFAT5, ZNF462, HIVEP1, SPEN, TCF7L2, NCOR2	76	727	13528	3.18294	0.355786	0.0534822	0.920228
GOTERM_BP_FAT	GO:0015980~energy derivation by oxidation of organic compounds	6	6.12245	0.00120993	ND1, ND4L, ND4, ND5, ND2, CYTB, ATP8, ATP6	76	144	13528	7.41667	0.581749	0.0923103	1.81594
GOTERM_BP_FAT	GO:0045893~positive regulation of transcription, DNA-dependent	10	10.2041	0.00124266	EP300, REL, NCOA6, CREBBP, NFAT5, ZNF462, ARID1A, ARID1B, TCF7L2, SERTAD2	76	477	13528	3.73166	0.591503	0.0856364	1.86464
GOTERM_BP_FAT	GO:0051254~positive regulation of RNA metabolic process	10	10.2041	0.00131697	EP300, REL, NCOA6, CREBBP, NFAT5, ZNF462, ARID1A, ARID1B, TCF7L2, SERTAD2	76	481	13528	3.70062	0.61281	0.0826427	1.9751
GOTERM_BP_FAT	GO:0006120~mitochondrial electron transport, NADH to ubiquinone	4	4.08163	0.00160867	ND1, ND4L, ND4, ND5, ND2	76	42	13528	16.9524	0.686255	0.092079	2.40762
GOTERM_BP_FAT	GO:0016573~histone acetylation	4	4.08163	0.00236668	EP300, SAP130, CREBBP, EP400	76	48	13528	14.8333	0.818414	0.122986	3.52323
GOTERM_BP_FAT	GO:0006473~protein amino acid acetylation	4	4.08163	0.0029765	EP300, SAP130, CREBBP, EP400	76	52	13528	13.6923	0.883081	0.142132	4.41209
GOTERM_BP_FAT	GO:0006355~regulation of transcription, DNA-dependent	20	20.4082	0.0030721	SATB1, CREBBP, ADNP, ARID1A, ARID1B, SPEN, PHF12, TCF7L2, EP300, GFI1B, ATN1, REL, SP2, NCOA6, NFAT5, GATAD2B, ZNF462, HIVEP1, NCOR2, SERTAD2	76	1773	13528	2.0079	0.890881	0.1373	4.55075
GOTERM_BP_FAT	GO:0010557~positive regulation of macromolecule biosynthetic process	11	11.2245	0.00315214	EP300, REL, NCOA6, CREBBP, NFAT5, ITGA2, ZNF462, ARID1A, ARID1B, TCF7L2, SERTAD2	76	654	13528	2.99388	0.89701	0.13244	4.66668
GOTERM_BP_FAT	GO:0045941~positive regulation of transcription	10	10.2041	0.00386363	EP300, REL, NCOA6, CREBBP, NFAT5, ZNF462, ARID1A, ARID1B, TCF7L2, SERTAD2	76	564	13528	3.15603	0.938407	0.151218	5.6915
GOTERM_BP_FAT	GO:0051252~regulation of RNA metabolic process	20	20.4082	0.0039508	SATB1, CREBBP, ADNP, ARID1A, ARID1B, SPEN, PHF12, TCF7L2, EP300, GFI1B, ATN1, REL, SP2, NCOA6, NFAT5, GATAD2B, ZNF462, HIVEP1, NCOR2, SERTAD2	76	1813	13528	1.9636	0.942168	0.146445	5.81635
GOTERM_BP_FAT	GO:0016568~chromatin modification	7	7.14286	0.00409167	EP300, GFI1B, SAP130, CREBBP, ARID1A, ARID1B, EP400	76	274	13528	4.54745	0.947767	0.143902	6.01779
GOTERM_BP_FAT	GO:0031328~positive regulation of cellular biosynthetic process	11	11.2245	0.0043789	EP300, REL, NCOA6, CREBBP, NFAT5, ITGA2, ZNF462, ARID1A, ARID1B, TCF7L2, SERTAD2	76	685	13528	2.85839	0.957563	0.146139	6.42726
GOTERM_BP_FAT	GO:0043543~protein amino acid acylation	4	4.08163	0.00446531	EP300, SAP130, CREBBP, EP400	76	60	13528	11.8667	0.960134	0.142247	6.55012
GOTERM_BP_FAT	GO:0010628~positive regulation of gene expression	10	10.2041	0.00469032	EP300, REL, NCOA6, CREBBP, NFAT5, ZNF462, ARID1A, ARID1B, TCF7L2, SERTAD2	76	581	13528	3.06368	0.966121	0.14261	6.86933
GOTERM_BP_FAT	GO:0009891~positive regulation of biosynthetic process	11	11.2245	0.00484676	EP300, REL, NCOA6, CREBBP, NFAT5, ITGA2, ZNF462, ARID1A, ARID1B, TCF7L2, SERTAD2	76	695	13528	2.81727	0.969747	0.141092	7.09067
GOTERM_BP_FAT	GO:0006325~chromatin organization	8	8.16327	0.00488861	SATB1, EP300, GFI1B, SAP130, CREBBP, ARID1A, ARID1B, EP400	76	378	13528	3.7672	0.970649	0.136721	7.14979
GOTERM_BP_FAT	GO:0051276~chromosome organization	9	9.18367	0.00529561	DCLRE1C, SATB1, EP300, GFI1B, SAP130, CREBBP, ARID1A, ARID1B, EP400	76	485	13528	3.30309	0.978137	0.141801	7.72299
GOTERM_BP_FAT	GO:0010629~negative regulation of gene expression	9	9.18367	0.0066377	SATB1, TNRC6C, GFI1B, ATN1, HIVEP1, PHF12, SPEN, TNRC6B, NCOR2	76	504	13528	3.17857	0.99173	0.168419	9.5898
GOTERM_BP_FAT	GO:0045935~positive regulation of nucleobase, nucleoside, nucleotide and nucleic acid metabolic process	10	10.2041	0.00740448	EP300, REL, NCOA6, CREBBP, NFAT5, ZNF462, ARID1A, ARID1B, TCF7L2, SERTAD2	76	624	13528	2.85256	0.995257	0.179784	10.6405
GOTERM_BP_FAT	GO:0006091~generation of precursor metabolites and energy	7	7.14286	0.00773261	ND1, ND4L, ND4, ND5, ND2, PFKFB1, CYTB, ATP8, ATP6	76	313	13528	3.98083	0.996262	0.180951	11.0866
GOTERM_BP_FAT	GO:0051173~positive regulation of nitrogen compound metabolic process	10	10.2041	0.00901901	EP300, REL, NCOA6, CREBBP, NFAT5, ZNF462, ARID1A, ARID1B, TCF7L2, SERTAD2	76	644	13528	2.76398	0.998531	0.201433	12.8156
GOTERM_BP_FAT	GO:0045892~negative regulation of transcription, DNA-dependent	7	7.14286	0.0139847	SATB1, GFI1B, ATN1, HIVEP1, PHF12, SPEN, NCOR2	76	356	13528	3.5	0.999961	0.286806	19.1995
GOTERM_BP_FAT	GO:0051253~negative regulation of RNA metabolic process	7	7.14286	0.0150757	SATB1, GFI1B, ATN1, HIVEP1, PHF12, SPEN, NCOR2	76	362	13528	3.44199	0.999982	0.29729	20.5423
GOTERM_BP_FAT	GO:0018076~N-terminal peptidyl-lysine acetylation	2	2.04082	0.0165413	EP300, CREBBP	76	3	13528	118.667	0.999994	0.312912	22.3135
GOTERM_BP_FAT	GO:0018394~peptidyl-lysine acetylation	2	2.04082	0.0165413	EP300, CREBBP	76	3	13528	118.667	0.999994	0.312912	22.3135
GOTERM_BP_FAT	GO:0010604~positive regulation of macromolecule metabolic process	11	11.2245	0.0194365	EP300, REL, NCOA6, CREBBP, NFAT5, ITGA2, ZNF462, ARID1A, ARID1B, TCF7L2, SERTAD2	76	857	13528	2.28471	0.999999	0.348348	25.7043
GOTERM_BP_FAT	GO:0048096~chromatin-mediated maintenance of transcription	2	2.04082	0.0219949	ARID1A, ARID1B	76	4	13528	89	1	0.375606	28.5851
GOTERM_BP_FAT	GO:0009719~response to endogenous stimulus	7	7.14286	0.0246782	GNAO1, EP300, ACTA1, PFKFB1, NCOA6, ITGA2, PTCH1	76	405	13528	3.07654	1	0.401922	31.4942
GOTERM_BP_FAT	GO:0051101~regulation of DNA binding	4	4.08163	0.0295803	EP300, ITGA2, ZNF462, BRD4	76	121	13528	5.8843	1	0.451481	36.5253
GOTERM_BP_FAT	GO:0016570~histone modification	4	4.08163	0.0302082	EP300, SAP130, CREBBP, EP400	76	122	13528	5.83607	1	0.449483	37.1441
GOTERM_BP_FAT	GO:0016569~covalent chromatin modification	4	4.08163	0.03279	EP300, SAP130, CREBBP, EP400	76	126	13528	5.65079	1	0.468312	39.63
GOTERM_BP_FAT	GO:0045815~positive regulation of gene expression, epigenetic	2	2.04082	0.0381772	ARID1A, ARID1B	76	7	13528	50.8571	1	0.512574	44.5244
GOTERM_BP_FAT	GO:0006474~N-terminal protein amino acid acetylation	2	2.04082	0.0381772	EP300, CREBBP	76	7	13528	50.8571	1	0.512574	44.5244
GOTERM_BP_FAT	GO:0042921~glucocorticoid receptor signaling pathway	2	2.04082	0.0381772	NCOA6, ARID1A	76	7	13528	50.8571	1	0.512574	44.5244
GOTERM_BP_FAT	GO:0009612~response to mechanical stimulus	3	3.06122	0.0385258	ACTA1, ITGA2, PTCH1	76	56	13528	9.53571	1	0.506966	44.828
GOTERM_BP_FAT	GO:0006417~regulation of translation	4	4.08163	0.0404651	ATXN2, TNRC6C, ITGA2, TNRC6B	76	137	13528	5.19708	1	0.515861	46.4887
GOTERM_BP_FAT	GO:0016481~negative regulation of transcription	7	7.14286	0.0416691	SATB1, GFI1B, ATN1, HIVEP1, PHF12, SPEN, NCOR2	76	459	13528	2.7146	1	0.517916	47.4962
GOTERM_BP_FAT	GO:0070482~response to oxygen levels	4	4.08163	0.0434626	EP300, CREBBP, ITGA2, ATP8, ATP6	76	141	13528	5.04965	1	0.524807	48.964
GOTERM_BP_FAT	GO:0031958~corticosteroid receptor signaling pathway	2	2.04082	0.0435123	NCOA6, ARID1A	76	8	13528	44.5	1	0.517114	49.0042
GOTERM_BP_FAT	GO:0040015~negative regulation of multicellular organism growth	2	2.04082	0.0435123	ATXN2, PTCH1	76	8	13528	44.5	1	0.517114	49.0042
GOTERM_BP_FAT	GO:0010605~negative regulation of macromolecule metabolic process	9	9.18367	0.0497946	SATB1, TNRC6C, GFI1B, ATN1, HIVEP1, PHF12, SPEN, TNRC6B, NCOR2	76	734	13528	2.18256	1	0.558348	53.8457
GOTERM_BP_FAT	GO:0009725~response to hormone stimulus	6	6.12245	0.0528077	EP300, ACTA1, PFKFB1, NCOA6, ITGA2, PTCH1	76	367	13528	2.91008	1	0.572234	56.0121
GOTERM_BP_FAT	GO:0051098~regulation of binding	4	4.08163	0.0531016	EP300, ITGA2, ZNF462, BRD4	76	153	13528	4.65359	1	0.566501	56.2183
GOTERM_BP_FAT	GO:0006936~muscle contraction	4	4.08163	0.0531016	GNAO1, ACTA1, DAG1, MYH8	76	153	13528	4.65359	1	0.566501	56.2183
GOTERM_BP_FAT	GO:0021915~neural tube development	3	3.06122	0.0546333	SHROOM3, PTCH1, TCF7L2	76	68	13528	7.85294	1	0.569469	57.2782
GOTERM_BP_FAT	GO:0045944~positive regulation of transcription from RNA polymerase II promoter	6	6.12245	0.0548403	EP300, NCOA6, CREBBP, NFAT5, ZNF462, TCF7L2	76	371	13528	2.87871	1	0.563407	57.4195
GOTERM_BP_FAT	GO:0042592~homeostatic process	9	9.18367	0.0555709	DCLRE1C, SLC9A8, EP300, CREBBP, ITGA2, NLGN3, PTCH1, CLCN6, TCF7L2	76	751	13528	2.13316	1	0.561026	57.9151
GOTERM_BP_FAT	GO:0043388~positive regulation of DNA binding	3	3.06122	0.0575143	EP300, ITGA2, BRD4	76	70	13528	7.62857	1	0.566668	59.2071
GOTERM_BP_FAT	GO:0030520~estrogen receptor signaling pathway	2	2.04082	0.0593433	NCOA6, ARID1A	76	11	13528	32.3636	1	0.571329	60.3891
GOTERM_BP_FAT	GO:0000122~negative regulation of transcription from RNA polymerase II promoter	5	5.10204	0.060134	SATB1, GFI1B, ATN1, HIVEP1, NCOR2	76	266	13528	3.34586	1	0.569371	60.8902
GOTERM_BP_FAT	GO:0045934~negative regulation of nucleobase, nucleoside, nucleotide and nucleic acid metabolic process	7	7.14286	0.0642392	SATB1, GFI1B, ATN1, HIVEP1, PHF12, SPEN, NCOR2	76	512	13528	2.43359	1	0.587398	63.3977
GOTERM_BP_FAT	GO:0014823~response to activity	2	2.04082	0.0645626	ITGA2, MYH8	76	12	13528	29.6667	1	0.582596	63.5887
GOTERM_BP_FAT	GO:0003012~muscle system process	4	4.08163	0.0664695	GNAO1, ACTA1, DAG1, MYH8	76	168	13528	4.2381	1	0.587011	64.6962
GOTERM_BP_FAT	GO:0051172~negative regulation of nitrogen compound metabolic process	7	7.14286	0.0676735	SATB1, GFI1B, ATN1, HIVEP1, PHF12, SPEN, NCOR2	76	519	13528	2.40077	1	0.587336	65.3792
GOTERM_BP_FAT	GO:0051099~positive regulation of binding	3	3.06122	0.069544	EP300, ITGA2, BRD4	76	78	13528	6.84615	1	0.591307	66.4159
GOTERM_BP_FAT	GO:0016310~phosphorylation	9	9.18367	0.0745766	ND1, ND4L, ND4, ND5, ND2, PFKFB1, WNK1, CYTB, BRD4, ATP8, ATP6	76	800	13528	2.0025	1	0.611636	69.0629
GOTERM_BP_FAT	GO:0031365~N-terminal protein amino acid modification	2	2.04082	0.0749156	EP300, CREBBP	76	14	13528	25.4286	1	0.607196	69.234
GOTERM_BP_FAT	GO:0010558~negative regulation of macromolecule biosynthetic process	7	7.14286	0.0824741	SATB1, GFI1B, ATN1, HIVEP1, PHF12, SPEN, NCOR2	76	547	13528	2.27788	1	0.637945	72.8271
GOTERM_BP_FAT	GO:0006796~phosphate metabolic process	10	10.2041	0.0884218	ND1, ND4L, SSH1, ND4, ND5, ND2, PFKFB1, WNK1, CYTB, BRD4, ATP8, ATP6	76	973	13528	1.82939	1	0.658736	75.3747
GOTERM_BP_FAT	GO:0006793~phosphorus metabolic process	10	10.2041	0.0884218	ND1, ND4L, SSH1, ND4, ND5, ND2, PFKFB1, WNK1, CYTB, BRD4, ATP8, ATP6	76	973	13528	1.82939	1	0.658736	75.3747
GOTERM_BP_FAT	GO:0018205~peptidyl-lysine modification	2	2.04082	0.0902335	EP300, CREBBP	76	17	13528	20.9412	1	0.660666	76.1052
GOTERM_BP_FAT	GO:0031327~negative regulation of cellular biosynthetic process	7	7.14286	0.0905087	SATB1, GFI1B, ATN1, HIVEP1, PHF12, SPEN, NCOR2	76	561	13528	2.22103	1	0.656059	76.2144
GOTERM_BP_FAT	GO:0048545~response to steroid hormone stimulus	4	4.08163	0.0907023	EP300, ACTA1, PFKFB1, PTCH1	76	192	13528	3.70833	1	0.651189	76.2909
GOTERM_BP_FAT	GO:0008283~cell proliferation	6	6.12245	0.0941641	GFI1B, CREBBP, ITGA2, PTCH1, MXD1, TCF7L2	76	436	13528	2.44954	1	0.660023	77.6211
GOTERM_BP_FAT	GO:0009890~negative regulation of biosynthetic process	7	7.14286	0.0977279	SATB1, GFI1B, ATN1, HIVEP1, PHF12, SPEN, NCOR2	76	573	13528	2.17452	1	0.668834	78.9175

## Sheet: Cluster5
Category	Term	Count	%	PValue	Genes	List Total	Pop Hits	Pop Total	Fold Enrichment	Bonferroni	Benjamini	FDR
GOTERM_BP_FAT	GO:0043392~negative regulation of DNA binding	4	3.25203	0.0030344	PTHLH, SMO, ID1, SIGIRR	78	51	13528	13.6028	0.908804	0.908804	4.54892
GOTERM_BP_FAT	GO:0051100~negative regulation of binding	4	3.25203	0.00458533	PTHLH, SMO, ID1, SIGIRR	78	59	13528	11.7584	0.973259	0.836472	6.79853
GOTERM_BP_FAT	GO:0051101~regulation of DNA binding	5	4.06504	0.00498627	PTHLH, SMO, NME2, ID1, SIGIRR	78	121	13528	7.16677	0.980533	0.730989	7.37199
GOTERM_BP_FAT	GO:0006091~generation of precursor metabolites and energy	7	5.69106	0.00876387	CYBA, TMX1, COX7A1, PFKP, UQCRQ, CROT, NDUFA11	78	313	13528	3.87876	0.999028	0.82344	12.6153
GOTERM_BP_FAT	GO:0008610~lipid biosynthetic process	7	5.69106	0.0101391	PGAP3, PECR, CRLS1, PIGW, PMVK, AGPAT2, SMPD2	78	323	13528	3.75867	0.999675	0.799326	14.4542
GOTERM_BP_FAT	GO:0007595~lactation	3	2.43902	0.010984	PTHLH, NME2, CDO1	78	28	13528	18.5824	0.999834	0.765557	15.566
GOTERM_BP_FAT	GO:0051098~regulation of binding	5	4.06504	0.0112438	PTHLH, SMO, NME2, ID1, SIGIRR	78	153	13528	5.66784	0.999865	0.719981	15.9052
GOTERM_BP_FAT	GO:0008654~phospholipid biosynthetic process	4	3.25203	0.0203564	PGAP3, CRLS1, PIGW, AGPAT2	78	102	13528	6.80141	1	0.868111	27.0261
GOTERM_BP_FAT	GO:0006644~phospholipid metabolic process	5	4.06504	0.0230458	PGAP3, CRLS1, PIGW, AGPAT2, SMPD2	78	190	13528	4.5641	1	0.870153	30.0356
GOTERM_BP_FAT	GO:0051591~response to cAMP	3	2.43902	0.0237716	NME2, BSG, CDO1	78	42	13528	12.3883	1	0.849805	30.8276
GOTERM_BP_FAT	GO:0043433~negative regulation of transcription factor activity	3	2.43902	0.0270363	PTHLH, ID1, SIGIRR	78	45	13528	11.5624	1	0.859626	34.2878
GOTERM_BP_FAT	GO:0022900~electron transport chain	4	3.25203	0.027169	CYBA, TMX1, UQCRQ, NDUFA11	78	114	13528	6.08547	1	0.836146	34.425
GOTERM_BP_FAT	GO:0019637~organophosphate metabolic process	5	4.06504	0.0271708	PGAP3, CRLS1, PIGW, AGPAT2, SMPD2	78	200	13528	4.3359	1	0.811707	34.4269
GOTERM_BP_FAT	GO:0055114~oxidation reduction	9	7.31707	0.0284845	HCCS, ADI1, PECR, CYBA, TMX1, PRDX4, CDO1, UQCRQ, NDUFA11	78	639	13528	2.44276	1	0.803393	35.7704
GOTERM_BP_FAT	GO:0001501~skeletal system development	6	4.87805	0.035192	PTHLH, SMO, ESRRA, ARSE, DLL3, GAS1	78	319	13528	3.26212	1	0.847725	42.2381
GOTERM_BP_FAT	GO:0030879~mammary gland development	3	2.43902	0.0499679	PTHLH, NME2, CDO1	78	63	13528	8.25885	1	0.919904	54.4005
GOTERM_BP_FAT	GO:0010648~negative regulation of cell communication	5	4.06504	0.0528435	BCHE, DLL3, GAS1, PHLDA3, SIGIRR	78	248	13528	3.49669	1	0.919262	56.4697
GOTERM_BP_FAT	GO:0046474~glycerophospholipid biosynthetic process	3	2.43902	0.057242	PGAP3, PIGW, AGPAT2	78	68	13528	7.65158	1	0.924265	59.4657
GOTERM_BP_FAT	GO:0046394~carboxylic acid biosynthetic process	4	3.25203	0.0584089	ADI1, PECR, CDO1, AGPAT2	78	155	13528	4.47577	1	0.917591	60.2275
GOTERM_BP_FAT	GO:0016053~organic acid biosynthetic process	4	3.25203	0.0584089	ADI1, PECR, CDO1, AGPAT2	78	155	13528	4.47577	1	0.917591	60.2275
GOTERM_BP_FAT	GO:0045017~glycerolipid biosynthetic process	3	2.43902	0.0760562	PGAP3, PIGW, AGPAT2	78	80	13528	6.50385	1	0.955697	70.235
GOTERM_BP_FAT	GO:0021904~dorsal/ventral neural tube patterning	2	1.62602	0.07684	SMO, GAS1	78	14	13528	24.7766	1	0.95022	70.6195
GOTERM_BP_FAT	GO:0000097~sulfur amino acid biosynthetic process	2	1.62602	0.0821	ADI1, CDO1	78	15	13528	23.1248	1	0.953506	73.0821
GOTERM_BP_FAT	GO:0042981~regulation of apoptosis	9	7.31707	0.0860094	PECR, TMX1, SMO, NME2, MGMT, GAS1, ANXA4, PHLDA3, SMPD2	78	804	13528	1.94145	1	0.954098	74.7858
GOTERM_BP_FAT	GO:0001959~regulation of cytokine-mediated signaling pathway	2	1.62602	0.0873304	AGPAT2, SIGIRR	78	16	13528	21.6795	1	0.950231	75.3384
GOTERM_BP_FAT	GO:0043067~regulation of programmed cell death	9	7.31707	0.0898576	PECR, TMX1, SMO, NME2, MGMT, GAS1, ANXA4, PHLDA3, SMPD2	78	812	13528	1.92232	1	0.948581	76.364
GOTERM_BP_FAT	GO:0010941~regulation of cell death	9	7.31707	0.0913265	PECR, TMX1, SMO, NME2, MGMT, GAS1, ANXA4, PHLDA3, SMPD2	78	815	13528	1.91524	1	0.945117	76.9417
GOTERM_BP_FAT	GO:0042307~positive regulation of protein import into nucleus	2	1.62602	0.0925314	SMO, TRIP6	78	17	13528	20.4042	1	0.941209	77.4057

## Sheet: Cluster6
Category	Term	Count	%	PValue	Genes	List Total	Pop Hits	Pop Total	Fold Enrichment	Bonferroni	Benjamini	FDR
GOTERM_BP_FAT	GO:0022403~cell cycle phase	20	28.5714	1.19849e-15	E2F1, EXO1, DLGAP5, CCNF, KIF15, POLE, KNTC1, KIF18A, NDC80, CDC20, ANLN, PBK, UBE2C, CCNB1, NCAPH, CCNB3, CDCA8, CCNB2, BUB1B, CDCA5	56	414	13528	11.6701	5.11702e-13	5.11702e-13	1.70974e-12
GOTERM_BP_FAT	GO:0007067~mitosis	16	22.8571	6.09439e-15	DLGAP5, CCNF, KIF15, KNTC1, KIF18A, NDC80, CDC20, ANLN, PBK, UBE2C, CCNB1, NCAPH, CDCA8, CCNB2, BUB1B, CDCA5	56	220	13528	17.5688	2.55851e-12	1.2792e-12	8.57092e-12
GOTERM_BP_FAT	GO:0000280~nuclear division	16	22.8571	6.09439e-15	DLGAP5, CCNF, KIF15, KNTC1, KIF18A, NDC80, CDC20, ANLN, PBK, UBE2C, CCNB1, NCAPH, CDCA8, CCNB2, BUB1B, CDCA5	56	220	13528	17.5688	2.55851e-12	1.2792e-12	8.57092e-12
GOTERM_BP_FAT	GO:0000279~M phase	18	25.7143	7.11125e-15	EXO1, DLGAP5, CCNF, KIF15, KNTC1, KIF18A, NDC80, CDC20, ANLN, PBK, UBE2C, CCNB1, NCAPH, CDCA8, CCNB3, CCNB2, BUB1B, CDCA5	56	329	13528	13.2167	2.97717e-12	9.92428e-13	9.9809e-12
GOTERM_BP_FAT	GO:0000087~M phase of mitotic cell cycle	16	22.8571	8.00372e-15	DLGAP5, CCNF, KIF15, KNTC1, KIF18A, NDC80, CDC20, ANLN, PBK, UBE2C, CCNB1, NCAPH, CDCA8, CCNB2, BUB1B, CDCA5	56	224	13528	17.2551	3.34932e-12	8.3733e-13	1.12244e-11
GOTERM_BP_FAT	GO:0048285~organelle fission	16	22.8571	1.10794e-14	DLGAP5, CCNF, KIF15, KNTC1, KIF18A, NDC80, CDC20, ANLN, PBK, UBE2C, CCNB1, NCAPH, CDCA8, CCNB2, BUB1B, CDCA5	56	229	13528	16.8784	4.65183e-12	9.30367e-13	1.55875e-11
GOTERM_BP_FAT	GO:0000278~mitotic cell cycle	18	25.7143	4.92636e-14	E2F1, DLGAP5, CCNF, KIF15, POLE, KNTC1, KIF18A, NDC80, CDC20, ANLN, PBK, UBE2C, CCNB1, NCAPH, CDCA8, CCNB2, BUB1B, CDCA5	56	370	13528	11.7521	2.06541e-11	3.44236e-12	6.92224e-11
GOTERM_BP_FAT	GO:0022402~cell cycle process	20	28.5714	3.19372e-13	E2F1, EXO1, DLGAP5, CCNF, KIF15, POLE, KNTC1, KIF18A, NDC80, CDC20, ANLN, PBK, UBE2C, CCNB1, NCAPH, CCNB3, CDCA8, CCNB2, BUB1B, CDCA5	56	565	13528	8.5512	1.33833e-10	1.9119e-11	4.48519e-10
GOTERM_BP_FAT	GO:0007049~cell cycle	21	30	8.77207e-12	E2F1, EXO1, DLGAP5, CCNF, KIF15, POLE, KNTC1, KIF18A, NDC80, CDC20, ANLN, PBK, UBE2C, CCNB1, NCAPH, UHRF1, CCNB3, CDCA8, CCNB2, BUB1B, CDCA5	56	776	13528	6.53737	3.67551e-09	4.59438e-10	1.2318e-08
GOTERM_BP_FAT	GO:0051301~cell division	13	18.5714	1.75739e-09	CCNF, KNTC1, NDC80, CDC20, ANLN, UBE2C, CCNB1, NCAPH, CDCA8, CCNB3, CCNB2, BUB1B, CDCA5	56	295	13528	10.6455	7.36347e-07	8.18163e-08	2.46777e-06
GOTERM_BP_FAT	GO:0000070~mitotic sister chromatid segregation	5	7.14286	1.30767e-05	NCAPH, DLGAP5, KIF18A, NDC80, CDCA5	56	36	13528	33.5516	0.0054642	0.000547768	0.0183611
GOTERM_BP_FAT	GO:0000819~sister chromatid segregation	5	7.14286	1.46176e-05	NCAPH, DLGAP5, KIF18A, NDC80, CDCA5	56	37	13528	32.6448	0.00610612	0.000556648	0.0205245
GOTERM_BP_FAT	GO:0006323~DNA packaging	6	8.57143	0.000109404	NCAPH, HIST4H4, HIST1H2BN, HIST1H2AJ, HIST1H3E, CDCA5	56	117	13528	12.3883	0.0448078	0.00381293	0.153518
GOTERM_BP_FAT	GO:0051276~chromosome organization	10	14.2857	0.000132926	CDCA8, NCAPH, HIST4H4, HIST1H2BN, DLGAP5, KIF18A, NDC80, HIST1H2AJ, HIST1H3E, CDCA5	56	485	13528	4.98085	0.0541769	0.00427543	0.186496
GOTERM_BP_FAT	GO:0007059~chromosome segregation	5	7.14286	0.000322552	NCAPH, DLGAP5, KIF18A, NDC80, CDCA5	56	81	13528	14.9118	0.126434	0.00960863	0.451984
GOTERM_BP_FAT	GO:0051726~regulation of cell cycle	8	11.4286	0.000364596	E2F1, CCNB1, DLGAP5, HERC5, KNTC1, BUB1B, ANLN, UBE2C	56	331	13528	5.83858	0.141693	0.0101345	0.510758
GOTERM_BP_FAT	GO:0007096~regulation of exit from mitosis	3	4.28571	0.00104357	KNTC1, ANLN, UBE2C	56	12	13528	60.3929	0.35434	0.0269722	1.45547
GOTERM_BP_FAT	GO:0051303~establishment of chromosome localization	3	4.28571	0.00164728	DLGAP5, KIF18A, CDCA5	56	15	13528	48.3143	0.498815	0.0398196	2.28846
GOTERM_BP_FAT	GO:0050000~chromosome localization	3	4.28571	0.00164728	DLGAP5, KIF18A, CDCA5	56	15	13528	48.3143	0.498815	0.0398196	2.28846
GOTERM_BP_FAT	GO:0031145~anaphase-promoting complex-dependent proteasomal ubiquitin-dependent protein catabolic process	4	5.71429	0.00232424	CCNB1, BUB1B, CDC20, UBE2C	56	65	13528	14.8659	0.622804	0.0527253	3.21474
GOTERM_BP_FAT	GO:0051656~establishment of organelle localization	4	5.71429	0.00275618	DLGAP5, KIF18A, NDC80, CDCA5	56	69	13528	14.0041	0.685394	0.0590497	3.80149
GOTERM_BP_FAT	GO:0051439~regulation of ubiquitin-protein ligase activity during mitotic cell cycle	4	5.71429	0.00298948	CCNB1, BUB1B, CDC20, UBE2C	56	71	13528	13.6097	0.714772	0.0607968	4.11703
GOTERM_BP_FAT	GO:0007346~regulation of mitotic cell cycle	5	7.14286	0.00334951	DLGAP5, KNTC1, BUB1B, ANLN, UBE2C	56	152	13528	7.94643	0.754829	0.0647513	4.60209
GOTERM_BP_FAT	GO:0007017~microtubule-based process	6	8.57143	0.00357139	KIF15, KIF18A, BUB1B, NDC80, UBE2C, KIF20A	56	253	13528	5.72897	0.776667	0.0658709	4.89989
GOTERM_BP_FAT	GO:0051438~regulation of ubiquitin-protein ligase activity	4	5.71429	0.00390029	CCNB1, BUB1B, CDC20, UBE2C	56	78	13528	12.3883	0.805519	0.068717	5.33974
GOTERM_BP_FAT	GO:0051340~regulation of ligase activity	4	5.71429	0.00433689	CCNB1, BUB1B, CDC20, UBE2C	56	81	13528	11.9295	0.838154	0.0730721	5.92069
GOTERM_BP_FAT	GO:0006334~nucleosome assembly	4	5.71429	0.00480205	HIST4H4, HIST1H2BN, HIST1H2AJ, HIST1H3E	56	84	13528	11.5034	0.866934	0.0775077	6.53601
GOTERM_BP_FAT	GO:0031497~chromatin assembly	4	5.71429	0.00529631	HIST4H4, HIST1H2BN, HIST1H2AJ, HIST1H3E	56	87	13528	11.1067	0.891938	0.0820193	7.18572
GOTERM_BP_FAT	GO:0048015~phosphoinositide-mediated signaling	4	5.71429	0.00546762	HIST4H4, BUB1B, NDC80, UBE2C	56	88	13528	10.9805	0.899462	0.0815631	7.40992
GOTERM_BP_FAT	GO:0065004~protein-DNA complex assembly	4	5.71429	0.00600143	HIST4H4, HIST1H2BN, HIST1H2AJ, HIST1H3E	56	91	13528	10.6185	0.919715	0.0861399	8.10535
GOTERM_BP_FAT	GO:0051640~organelle localization	4	5.71429	0.00618606	DLGAP5, KIF18A, NDC80, CDCA5	56	92	13528	10.5031	0.925727	0.0857539	8.34475
GOTERM_BP_FAT	GO:0034728~nucleosome organization	4	5.71429	0.00637406	HIST4H4, HIST1H2BN, HIST1H2AJ, HIST1H3E	56	93	13528	10.3902	0.931388	0.0854374	8.58792
GOTERM_BP_FAT	GO:0031396~regulation of protein ubiquitination	4	5.71429	0.00778579	CCNB1, BUB1B, CDC20, UBE2C	56	100	13528	9.66286	0.962184	0.100256	10.3949
GOTERM_BP_FAT	GO:0010498~proteasomal protein catabolic process	4	5.71429	0.00822033	CCNB1, BUB1B, CDC20, UBE2C	56	102	13528	9.47339	0.968525	0.102444	10.9444
GOTERM_BP_FAT	GO:0043161~proteasomal ubiquitin-dependent protein catabolic process	4	5.71429	0.00822033	CCNB1, BUB1B, CDC20, UBE2C	56	102	13528	9.47339	0.968525	0.102444	10.9444
GOTERM_BP_FAT	GO:0051329~interphase of mitotic cell cycle	4	5.71429	0.00844287	E2F1, CCNB1, POLE, CDCA5	56	103	13528	9.38141	0.971349	0.102062	11.2246
GOTERM_BP_FAT	GO:0051325~interphase	4	5.71429	0.00913171	E2F1, CCNB1, POLE, CDCA5	56	106	13528	9.1159	0.978587	0.106896	12.0867
GOTERM_BP_FAT	GO:0009615~response to virus	4	5.71429	0.0098526	DDX58, IFIH1, RSAD2, MX2	56	109	13528	8.86501	0.984215	0.111779	12.9806
GOTERM_BP_FAT	GO:0010564~regulation of cell cycle process	4	5.71429	0.0111261	DLGAP5, KNTC1, ANLN, UBE2C	56	114	13528	8.47619	0.990795	0.122099	14.5391
GOTERM_BP_FAT	GO:0007051~spindle organization	3	4.28571	0.0143679	BUB1B, NDC80, UBE2C	56	45	13528	16.1048	0.997674	0.151162	18.3902
GOTERM_BP_FAT	GO:0034621~cellular macromolecular complex subunit organization	6	8.57143	0.0147168	HIST4H4, HIST1H2BN, KIF18A, ANLN, HIST1H2AJ, HIST1H3E	56	357	13528	4.06002	0.997995	0.150815	18.7949
GOTERM_BP_FAT	GO:0006333~chromatin assembly or disassembly	4	5.71429	0.0148662	HIST4H4, HIST1H2BN, HIST1H2AJ, HIST1H3E	56	127	13528	7.60855	0.998119	0.148636	18.9676
GOTERM_BP_FAT	GO:0006259~DNA metabolic process	7	10	0.0163475	EXO1, UHRF1, RRM2, POLE, POLQ, FANCB, TK1	56	506	13528	3.3419	0.998998	0.158572	20.6619
GOTERM_BP_FAT	GO:0006974~response to DNA damage stimulus	6	8.57143	0.0174746	EXO1, UHRF1, NUPR1, POLE, POLQ, FANCB	56	373	13528	3.88587	0.999381	0.164864	21.9291
GOTERM_BP_FAT	GO:0000226~microtubule cytoskeleton organization	4	5.71429	0.0218554	KIF18A, BUB1B, NDC80, UBE2C	56	147	13528	6.57337	0.999905	0.197843	26.6774
GOTERM_BP_FAT	GO:0043933~macromolecular complex subunit organization	8	11.4286	0.024173	HIST4H4, HIST1H2BN, RRM2, KNTC1, KIF18A, ANLN, HIST1H2AJ, HIST1H3E	56	710	13528	2.72193	0.999965	0.212144	29.0796
GOTERM_BP_FAT	GO:0006281~DNA repair	5	7.14286	0.0280939	EXO1, UHRF1, POLE, POLQ, FANCB	56	284	13528	4.25302	0.999993	0.237658	32.978
GOTERM_BP_FAT	GO:0051436~negative regulation of ubiquitin-protein ligase activity during mitotic cell cycle	3	4.28571	0.0286704	BUB1B, CDC20, UBE2C	56	65	13528	11.1495	0.999995	0.237273	33.5341
GOTERM_BP_FAT	GO:0051352~negative regulation of ligase activity	3	4.28571	0.0303199	BUB1B, CDC20, UBE2C	56	67	13528	10.8166	0.999998	0.244555	35.1016
GOTERM_BP_FAT	GO:0051444~negative regulation of ubiquitin-protein ligase activity	3	4.28571	0.0303199	BUB1B, CDC20, UBE2C	56	67	13528	10.8166	0.999998	0.244555	35.1016
GOTERM_BP_FAT	GO:0051437~positive regulation of ubiquitin-protein ligase activity during mitotic cell cycle	3	4.28571	0.0311586	CCNB1, CDC20, UBE2C	56	68	13528	10.6576	0.999998	0.245873	35.8854
GOTERM_BP_FAT	GO:0008283~cell proliferation	6	8.57143	0.0316209	E2F1, UHRF1, DLGAP5, KIF15, BUB1B, TCF19	56	436	13528	3.32438	0.999999	0.244581	36.3136
GOTERM_BP_FAT	GO:0007010~cytoskeleton organization	6	8.57143	0.0316209	DIAPH3, KIF18A, BUB1B, ANLN, NDC80, UBE2C	56	436	13528	3.32438	0.999999	0.244581	36.3136
GOTERM_BP_FAT	GO:0051443~positive regulation of ubiquitin-protein ligase activity	3	4.28571	0.0328633	CCNB1, CDC20, UBE2C	56	70	13528	10.3531	0.999999	0.248539	37.4515
GOTERM_BP_FAT	GO:0051351~positive regulation of ligase activity	3	4.28571	0.0354877	CCNB1, CDC20, UBE2C	56	73	13528	9.92759	1	0.261247	39.7931
GOTERM_BP_FAT	GO:0007080~mitotic metaphase plate congression	2	2.85714	0.0360118	KIF18A, CDCA5	56	9	13528	53.6825	1	0.260159	40.2509
GOTERM_BP_FAT	GO:0031397~negative regulation of protein ubiquitination	3	4.28571	0.0363801	BUB1B, CDC20, UBE2C	56	74	13528	9.79344	1	0.258147	40.5706
GOTERM_BP_FAT	GO:0006952~defense response	7	10	0.0378655	DDX58, IFIH1, NUPR1, AOAH, RSAD2, MX2, CD163	56	615	13528	2.74959	1	0.263	41.8442
GOTERM_BP_FAT	GO:0034622~cellular macromolecular complex assembly	5	7.14286	0.040042	HIST4H4, HIST1H2BN, ANLN, HIST1H2AJ, HIST1H3E	56	318	13528	3.79829	1	0.271733	43.6646
GOTERM_BP_FAT	GO:0006260~DNA replication	4	5.71429	0.0420038	RRM2, POLE, POLQ, TK1	56	190	13528	5.08571	1	0.278849	45.2598
GOTERM_BP_FAT	GO:0051310~metaphase plate congression	2	2.85714	0.0438398	KIF18A, CDCA5	56	11	13528	43.9221	1	0.284965	46.7147
GOTERM_BP_FAT	GO:0031398~positive regulation of protein ubiquitination	3	4.28571	0.0457669	CCNB1, CDC20, UBE2C	56	84	13528	8.62755	1	0.291333	48.2031
GOTERM_BP_FAT	GO:0007076~mitotic chromosome condensation	2	2.85714	0.0516054	NCAPH, CDCA5	56	13	13528	37.1648	1	0.318029	52.4801
GOTERM_BP_FAT	GO:0065003~macromolecular complex assembly	7	10	0.052004	HIST4H4, HIST1H2BN, RRM2, KNTC1, ANLN, HIST1H2AJ, HIST1H3E	56	665	13528	2.54286	1	0.315636	52.7598
GOTERM_BP_FAT	GO:0019932~second-messenger-mediated signaling	4	5.71429	0.070294	HIST4H4, BUB1B, NDC80, UBE2C	56	235	13528	4.11185	1	0.3989	64.0663
GOTERM_BP_FAT	GO:0006511~ubiquitin-dependent protein catabolic process	4	5.71429	0.0753118	CCNB1, BUB1B, CDC20, UBE2C	56	242	13528	3.99292	1	0.415981	66.6958
GOTERM_BP_FAT	GO:0007018~microtubule-based movement	3	4.28571	0.0771697	KIF15, KIF18A, KIF20A	56	113	13528	6.4134	1	0.418846	67.6232
GOTERM_BP_FAT	GO:0033554~cellular response to stress	6	8.57143	0.0792028	EXO1, UHRF1, NUPR1, POLE, POLQ, FANCB	56	566	13528	2.56083	1	0.422353	68.6106
GOTERM_BP_FAT	GO:0019941~modification-dependent protein catabolic process	6	8.57143	0.0829673	CCNB1, UHRF1, HERC5, BUB1B, CDC20, UBE2C	56	574	13528	2.52514	1	0.432798	70.3654
GOTERM_BP_FAT	GO:0043632~modification-dependent macromolecule catabolic process	6	8.57143	0.0829673	CCNB1, UHRF1, HERC5, BUB1B, CDC20, UBE2C	56	574	13528	2.52514	1	0.432798	70.3654
GOTERM_BP_FAT	GO:0031400~negative regulation of protein modification process	3	4.28571	0.0843305	BUB1B, CDC20, UBE2C	56	119	13528	6.09004	1	0.433288	70.978
GOTERM_BP_FAT	GO:0051603~proteolysis involved in cellular protein catabolic process	6	8.57143	0.0958566	CCNB1, UHRF1, HERC5, BUB1B, CDC20, UBE2C	56	600	13528	2.41571	1	0.47256	75.7074
GOTERM_BP_FAT	GO:0030261~chromosome condensation	2	2.85714	0.0969152	NCAPH, CDCA5	56	25	13528	19.3257	1	0.471387	76.1038
GOTERM_BP_FAT	GO:0044257~cellular protein catabolic process	6	8.57143	0.0974074	CCNB1, UHRF1, HERC5, BUB1B, CDC20, UBE2C	56	603	13528	2.4037	1	0.468197	76.286

## Sheet: Cluster7
Category	Term	Count	%	PValue	Genes	List Total	Pop Hits	Pop Total	Fold Enrichment	Bonferroni	Benjamini	FDR
GOTERM_BP_FAT	GO:0006812~cation transport	9	16.0714	0.000179068	KCNQ5, SLC22A13, SCN3B, ATP1B2, UCP2, CACNG7, CACNA1E, CACNA1C, SLC9A1	41	553	13528	5.36991	0.0833547	0.0833547	0.256528
GOTERM_BP_FAT	GO:0006811~ion transport	9	16.0714	0.00158129	KCNQ5, SLC22A13, SCN3B, ATP1B2, UCP2, CACNG7, CACNA1E, CACNA1C, SLC9A1	41	768	13528	3.86662	0.536577	0.319248	2.24426
GOTERM_BP_FAT	GO:0030001~metal ion transport	7	12.5	0.00227126	KCNQ5, SCN3B, ATP1B2, CACNG7, CACNA1E, CACNA1C, SLC9A1	41	465	13528	4.96701	0.668819	0.308134	3.20875
GOTERM_BP_FAT	GO:0007268~synaptic transmission	5	8.92857	0.011308	KCNQ5, BSN, CACNA1E, CACNA1C, STX1B	41	298	13528	5.53609	0.996022	0.748862	15.0506
GOTERM_BP_FAT	GO:0045449~regulation of transcription	15	26.7857	0.0138009	IKZF5, TSHZ3, SUPT3H, ONECUT2, AFF1, SUFU, MEF2D, ZNF341, NPAS2, TRIM66, ZMIZ1, SALL1, HIVEP3, RUNX1, BAZ2A	41	2601	13528	1.90283	0.998834	0.740966	18.0716
GOTERM_BP_FAT	GO:0015672~monovalent inorganic cation transport	5	8.92857	0.0140759	KCNQ5, SCN3B, ATP1B2, UCP2, SLC9A1	41	318	13528	5.18791	0.998982	0.682809	18.3986
GOTERM_BP_FAT	GO:0019226~transmission of nerve impulse	5	8.92857	0.0193438	KCNQ5, BSN, CACNA1E, CACNA1C, STX1B	41	350	13528	4.71359	0.999925	0.742354	24.434
GOTERM_BP_FAT	GO:0009628~response to abiotic stimulus	5	8.92857	0.022782	RRH, MAP1B, RCVRN, CACNA1C, SLC9A1	41	368	13528	4.48303	0.999986	0.753407	28.1464
GOTERM_BP_FAT	GO:0045941~positive regulation of transcription	6	10.7143	0.0244247	NPAS2, ZMIZ1, ONECUT2, HIVEP3, AFF1, RUNX1	41	564	13528	3.51012	0.999994	0.736923	29.8595
GOTERM_BP_FAT	GO:0055085~transmembrane transport	6	10.7143	0.0252583	KCNQ5, SLC22A13, UCP2, CACNA1E, CACNA1C, SLC9A1	41	569	13528	3.47927	0.999996	0.711575	30.7142
GOTERM_BP_FAT	GO:0010628~positive regulation of gene expression	6	10.7143	0.0273338	NPAS2, ZMIZ1, ONECUT2, HIVEP3, AFF1, RUNX1	41	581	13528	3.40741	0.999999	0.706087	32.8005
GOTERM_BP_FAT	GO:0006355~regulation of transcription, DNA-dependent	11	19.6429	0.0303128	TSHZ3, SUPT3H, MEF2D, NPAS2, TRIM66, ZMIZ1, ONECUT2, AFF1, RUNX1, BAZ2A, SUFU	41	1773	13528	2.04707	1	0.712537	35.6929
GOTERM_BP_FAT	GO:0007267~cell-cell signaling	6	10.7143	0.0308404	KCNQ5, SALL1, BSN, CACNA1E, CACNA1C, STX1B	41	600	13528	3.29951	1	0.689977	36.1928
GOTERM_BP_FAT	GO:0051252~regulation of RNA metabolic process	11	19.6429	0.0347419	TSHZ3, SUPT3H, MEF2D, NPAS2, TRIM66, ZMIZ1, ONECUT2, AFF1, RUNX1, BAZ2A, SUFU	41	1813	13528	2.00191	1	0.706972	39.7797
GOTERM_BP_FAT	GO:0048858~cell projection morphogenesis	4	7.14286	0.035456	MAP1B, ONECUT2, STXBP1, CNTN2	41	245	13528	5.38696	1	0.689519	40.4156
GOTERM_BP_FAT	GO:0045935~positive regulation of nucleobase, nucleoside, nucleotide and nucleic acid metabolic process	6	10.7143	0.0356638	NPAS2, ZMIZ1, ONECUT2, HIVEP3, AFF1, RUNX1	41	624	13528	3.17261	1	0.668152	40.5995
GOTERM_BP_FAT	GO:0006350~transcription	12	21.4286	0.0373034	IKZF5, TSHZ3, SUPT3H, MEF2D, NPAS2, ZNF341, ZMIZ1, SALL1, ONECUT2, HIVEP3, RUNX1, BAZ2A	41	2101	13528	1.88454	1	0.662719	42.0317
GOTERM_BP_FAT	GO:0032990~cell part morphogenesis	4	7.14286	0.0395866	MAP1B, ONECUT2, STXBP1, CNTN2	41	256	13528	5.15549	1	0.663975	43.9727
GOTERM_BP_FAT	GO:0051173~positive regulation of nitrogen compound metabolic process	6	10.7143	0.0400265	NPAS2, ZMIZ1, ONECUT2, HIVEP3, AFF1, RUNX1	41	644	13528	3.07408	1	0.64827	44.3397
GOTERM_BP_FAT	GO:0010557~positive regulation of macromolecule biosynthetic process	6	10.7143	0.0423266	NPAS2, ZMIZ1, ONECUT2, HIVEP3, AFF1, RUNX1	41	654	13528	3.02708	1	0.65039	46.2222
GOTERM_BP_FAT	GO:0031328~positive regulation of cellular biosynthetic process	6	10.7143	0.0499661	NPAS2, ZMIZ1, ONECUT2, HIVEP3, AFF1, RUNX1	41	685	13528	2.89008	1	0.694635	52.0583
GOTERM_BP_FAT	GO:0045893~positive regulation of transcription, DNA-dependent	5	8.92857	0.0513724	NPAS2, ZMIZ1, ONECUT2, AFF1, RUNX1	41	477	13528	3.45861	1	0.688094	53.0661
GOTERM_BP_FAT	GO:0009891~positive regulation of biosynthetic process	6	10.7143	0.0525961	NPAS2, ZMIZ1, ONECUT2, HIVEP3, AFF1, RUNX1	41	695	13528	2.8485	1	0.680715	53.927
GOTERM_BP_FAT	GO:0051254~positive regulation of RNA metabolic process	5	8.92857	0.0526812	NPAS2, ZMIZ1, ONECUT2, AFF1, RUNX1	41	481	13528	3.42985	1	0.665769	53.9863
GOTERM_BP_FAT	GO:0006814~sodium ion transport	3	5.35714	0.0563904	SCN3B, ATP1B2, SLC9A1	41	130	13528	7.61426	1	0.676434	56.5041
GOTERM_BP_FAT	GO:0009416~response to light stimulus	3	5.35714	0.0626499	RRH, RCVRN, CACNA1C	41	138	13528	7.17285	1	0.701613	60.4642
GOTERM_BP_FAT	GO:0006816~calcium ion transport	3	5.35714	0.0658652	CACNG7, CACNA1E, CACNA1C	41	142	13528	6.9708	1	0.70666	62.3654
GOTERM_BP_FAT	GO:0048666~neuron development	4	7.14286	0.0781025	MAP1B, ONECUT2, STXBP1, CNTN2	41	339	13528	3.89323	1	0.756224	68.8508
GOTERM_BP_FAT	GO:0000902~cell morphogenesis	4	7.14286	0.0874849	MAP1B, ONECUT2, STXBP1, CNTN2	41	356	13528	3.70732	1	0.784385	73.1016
GOTERM_BP_FAT	GO:0007602~phototransduction	2	3.57143	0.0932023	RRH, RCVRN	41	33	13528	19.997	1	0.79504	75.4203
GOTERM_BP_FAT	GO:0030030~cell projection organization	4	7.14286	0.0943868	MAP1B, ONECUT2, STXBP1, CNTN2	41	368	13528	3.58643	1	0.788664	75.8768
GOTERM_BP_FAT	GO:0015674~di-, tri-valent inorganic cation transport	3	5.35714	0.0952451	CACNG7, CACNA1E, CACNA1C	41	176	13528	5.62417	1	0.781318	76.2027
GOTERM_BP_FAT	GO:0017157~regulation of exocytosis	2	3.57143	0.0958901	STXBP1, STX1B	41	34	13528	19.4089	1	0.773401	76.4449
GOTERM_BP_FAT	GO:0045944~positive regulation of transcription from RNA polymerase II promoter	4	7.14286	0.0961472	NPAS2, ZMIZ1, ONECUT2, RUNX1	41	371	13528	3.55743	1	0.764248	76.5408

## Sheet: Cluster8
Category	Term	Count	%	PValue	Genes	List Total	Pop Hits	Pop Total	Fold Enrichment	Bonferroni	Benjamini	FDR
GOTERM_BP_FAT	GO:0045449~regulation of transcription	22	33.3333	0.000175962	PLAG1, ATF7IP, CRTC3, ASXL3, ZFP64, EPAS1, STK36, TEAD1, CELSR2, NFIX, TRRAP, SOX9, TCERG1, HIPK2, SMARCD1, CREB3L2, CREB3L1, ZFPM2, ZNF318, NFIA, NFIB, NFATC1	51	2601	13528	2.2436	0.0914523	0.0914523	0.256156
GOTERM_BP_FAT	GO:0006350~transcription	19	28.7879	0.000312543	PLAG1, ATF7IP, CRTC3, ASXL3, ZFP64, EPAS1, TEAD1, NFIX, TRRAP, SOX9, TCERG1, HIPK2, CREB3L2, CREB3L1, ZFPM2, ZNF318, NFIA, NFIB, NFATC1	51	2101	13528	2.39878	0.156641	0.0816541	0.45456
GOTERM_BP_FAT	GO:0045893~positive regulation of transcription, DNA-dependent	8	12.1212	0.00174166	ATF7IP, EPAS1, HIPK2, SMARCD1, TEAD1, ZFPM2, SOX9, NFIB	51	477	13528	4.44872	0.613271	0.271434	2.50865
GOTERM_BP_FAT	GO:0051254~positive regulation of RNA metabolic process	8	12.1212	0.00182658	ATF7IP, EPAS1, HIPK2, SMARCD1, TEAD1, ZFPM2, SOX9, NFIB	51	481	13528	4.41172	0.630792	0.220497	2.62946
GOTERM_BP_FAT	GO:0045935~positive regulation of nucleobase, nucleoside, nucleotide and nucleic acid metabolic process	9	13.6364	0.00189162	ATF7IP, IGF1R, EPAS1, HIPK2, SMARCD1, TEAD1, ZFPM2, SOX9, NFIB	51	624	13528	3.82579	0.643674	0.186477	2.72188
GOTERM_BP_FAT	GO:0000904~cell morphogenesis involved in differentiation	6	9.09091	0.00200342	IGF1R, DAB2, SLITRK4, CELSR2, SOX9, NFATC1	51	244	13528	6.52266	0.664778	0.166532	2.88058
GOTERM_BP_FAT	GO:0051173~positive regulation of nitrogen compound metabolic process	9	13.6364	0.00230498	ATF7IP, IGF1R, EPAS1, HIPK2, SMARCD1, TEAD1, ZFPM2, SOX9, NFIB	51	644	13528	3.70698	0.715682	0.164451	3.30741
GOTERM_BP_FAT	GO:0010557~positive regulation of macromolecule biosynthetic process	9	13.6364	0.00253686	ATF7IP, IGF1R, EPAS1, HIPK2, SMARCD1, TEAD1, ZFPM2, SOX9, NFIB	51	654	13528	3.6503	0.749512	0.158899	3.63444
GOTERM_BP_FAT	GO:0006468~protein amino acid phosphorylation	9	13.6364	0.00286542	NTRK3, IGF1R, PSKH1, MAP3K4, ALPK2, STK36, HIPK2, GAB1, SIK3	51	667	13528	3.57915	0.790681	0.159507	4.09605
GOTERM_BP_FAT	GO:0031328~positive regulation of cellular biosynthetic process	9	13.6364	0.00337464	ATF7IP, IGF1R, EPAS1, HIPK2, SMARCD1, TEAD1, ZFPM2, SOX9, NFIB	51	685	13528	3.4851	0.841546	0.168255	4.8074
GOTERM_BP_FAT	GO:0009891~positive regulation of biosynthetic process	9	13.6364	0.00368668	ATF7IP, IGF1R, EPAS1, HIPK2, SMARCD1, TEAD1, ZFPM2, SOX9, NFIB	51	695	13528	3.43496	0.866407	0.167228	5.24088
GOTERM_BP_FAT	GO:0045941~positive regulation of transcription	8	12.1212	0.00443896	ATF7IP, EPAS1, HIPK2, SMARCD1, TEAD1, ZFPM2, SOX9, NFIB	51	564	13528	3.76248	0.911488	0.182947	6.27837
GOTERM_BP_FAT	GO:0010628~positive regulation of gene expression	8	12.1212	0.00521587	ATF7IP, EPAS1, HIPK2, SMARCD1, TEAD1, ZFPM2, SOX9, NFIB	51	581	13528	3.65239	0.942161	0.196869	7.33871
GOTERM_BP_FAT	GO:0007167~enzyme linked receptor protein signaling pathway	6	9.09091	0.00837149	CER1, NTRK3, IGF1R, SOS1, HIPK2, GAB1	51	342	13528	4.65359	0.989762	0.279105	11.5318
GOTERM_BP_FAT	GO:0016310~phosphorylation	9	13.6364	0.00850294	NTRK3, IGF1R, PSKH1, MAP3K4, ALPK2, STK36, HIPK2, GAB1, SIK3	51	800	13528	2.98412	0.990476	0.266745	11.7025
GOTERM_BP_FAT	GO:0000902~cell morphogenesis	6	9.09091	0.00985608	IGF1R, DAB2, SLITRK4, CELSR2, SOX9, NFATC1	51	356	13528	4.47059	0.995475	0.286368	13.4427
GOTERM_BP_FAT	GO:0006355~regulation of transcription, DNA-dependent	14	21.2121	0.0104993	ATF7IP, EPAS1, TEAD1, CELSR2, NFIX, SOX9, HIPK2, SMARCD1, CREB3L2, CREB3L1, ZFPM2, NFIA, NFIB, NFATC1	51	1773	13528	2.09451	0.996825	0.287072	14.2586
GOTERM_BP_FAT	GO:0045944~positive regulation of transcription from RNA polymerase II promoter	6	9.09091	0.011639	EPAS1, HIPK2, TEAD1, ZFPM2, SOX9, NFIB	51	371	13528	4.28984	0.998306	0.298455	15.6868
GOTERM_BP_FAT	GO:0051252~regulation of RNA metabolic process	14	21.2121	0.0125647	ATF7IP, EPAS1, TEAD1, CELSR2, NFIX, SOX9, HIPK2, SMARCD1, CREB3L2, CREB3L1, ZFPM2, NFIA, NFIB, NFATC1	51	1813	13528	2.0483	0.998983	0.304199	16.8304
GOTERM_BP_FAT	GO:0010604~positive regulation of macromolecule metabolic process	9	13.6364	0.0125908	ATF7IP, IGF1R, EPAS1, HIPK2, SMARCD1, TEAD1, ZFPM2, SOX9, NFIB	51	857	13528	2.78564	0.998998	0.291977	16.8625
GOTERM_BP_FAT	GO:0032989~cellular component morphogenesis	6	9.09091	0.0152322	IGF1R, DAB2, SLITRK4, CELSR2, SOX9, NFATC1	51	397	13528	4.00889	0.999767	0.328575	20.0457
GOTERM_BP_FAT	GO:0006357~regulation of transcription from RNA polymerase II promoter	8	12.1212	0.016756	ATF7IP, EPAS1, HIPK2, SMARCD1, TEAD1, ZFPM2, SOX9, NFIB	51	727	13528	2.9189	0.9999	0.342038	21.83
GOTERM_BP_FAT	GO:0006793~phosphorus metabolic process	9	13.6364	0.0251756	NTRK3, IGF1R, PSKH1, MAP3K4, ALPK2, STK36, HIPK2, GAB1, SIK3	51	973	13528	2.45354	0.999999	0.453483	31.0389
GOTERM_BP_FAT	GO:0006796~phosphate metabolic process	9	13.6364	0.0251756	NTRK3, IGF1R, PSKH1, MAP3K4, ALPK2, STK36, HIPK2, GAB1, SIK3	51	973	13528	2.45354	0.999999	0.453483	31.0389
GOTERM_BP_FAT	GO:0030238~male sex determination	2	3.0303	0.0399278	IGF1R, SOX9	51	11	13528	48.2282	1	0.603585	44.7818
GOTERM_BP_FAT	GO:0007507~heart development	4	6.06061	0.0449566	TEAD1, ZFPM2, SOX9, NFATC1	51	215	13528	4.93497	1	0.633138	48.8507
GOTERM_BP_FAT	GO:0035295~tube development	4	6.06061	0.0475749	EPAS1, ZFPM2, ZIC2, NFIB	51	220	13528	4.82282	1	0.640034	50.8568
GOTERM_BP_FAT	GO:0007169~transmembrane receptor protein tyrosine kinase signaling pathway	4	6.06061	0.049723	NTRK3, IGF1R, SOS1, GAB1	51	224	13528	4.73669	1	0.642807	52.4478
GOTERM_BP_FAT	GO:0030324~lung development	3	4.54545	0.0517569	EPAS1, ZFPM2, NFIB	51	99	13528	8.03803	1	0.644567	53.9098
GOTERM_BP_FAT	GO:0030323~respiratory tube development	3	4.54545	0.0545781	EPAS1, ZFPM2, NFIB	51	102	13528	7.80161	1	0.651719	55.8686
GOTERM_BP_FAT	GO:0006366~transcription from RNA polymerase II promoter	4	6.06061	0.0552987	TCERG1, EPAS1, NFIX, NFATC1	51	234	13528	4.53427	1	0.644218	56.3563
GOTERM_BP_FAT	GO:0080135~regulation of cellular response to stress	3	4.54545	0.0555305	NTRK3, HIPK2, GAB1	51	103	13528	7.72587	1	0.633742	56.5121
GOTERM_BP_FAT	GO:0060541~respiratory system development	3	4.54545	0.0603799	EPAS1, ZFPM2, NFIB	51	108	13528	7.36819	1	0.653786	59.6555
GOTERM_BP_FAT	GO:0001837~epithelial to mesenchymal transition	2	3.0303	0.0645185	SOX9, NFATC1	51	18	13528	29.4728	1	0.667615	62.1694
GOTERM_BP_FAT	GO:0007530~sex determination	2	3.0303	0.0679807	IGF1R, SOX9	51	19	13528	27.9216	1	0.676481	64.1596
GOTERM_BP_FAT	GO:0030514~negative regulation of BMP signaling pathway	2	3.0303	0.0748674	CER1, HIPK2	51	21	13528	25.2624	1	0.702321	67.8317
GOTERM_BP_FAT	GO:0006351~transcription, DNA-dependent	4	6.06061	0.0930877	TCERG1, EPAS1, NFIX, NFATC1	51	292	13528	3.63363	1	0.772183	75.9275
GOTERM_BP_FAT	GO:0032774~RNA biosynthetic process	4	6.06061	0.0960122	TCERG1, EPAS1, NFIX, NFATC1	51	296	13528	3.58453	1	0.773908	77.0345

## Sheet: Cluster9
Category	Term	Count	%	PValue	Genes	List Total	Pop Hits	Pop Total	Fold Enrichment	Bonferroni	Benjamini	FDR
GOTERM_BP_FAT	GO:0007155~cell adhesion	9	15.2542	0.00258434	NRCAM, CLDN18, ADAM23, CDH18, AGT, CNTN1, CNTNAP2, CNTNAP1, GPNMB	48	700	13528	3.62357	0.8261	0.8261	3.8097
GOTERM_BP_FAT	GO:0022610~biological adhesion	9	15.2542	0.00260734	NRCAM, CLDN18, ADAM23, CDH18, AGT, CNTN1, CNTNAP2, CNTNAP1, GPNMB	48	701	13528	3.6184	0.82879	0.586225	3.84299
GOTERM_BP_FAT	GO:0006508~proteolysis	11	18.6441	0.00286761	ADAM28, LNPEP, C4A, C3, ADAM23, MASP2, ADAMTS20, RNF128, MMP17, ASB2, CAPN3	48	1054	13528	2.94133	0.856481	0.476436	4.21894
GOTERM_BP_FAT	GO:0006958~complement activation, classical pathway	3	5.08475	0.00451841	C4A, C3, MASP2	48	29	13528	29.1552	0.953176	0.534825	6.5717
GOTERM_BP_FAT	GO:0002455~humoral immune response mediated by circulating immunoglobulin	3	5.08475	0.00515224	C4A, C3, MASP2	48	31	13528	27.2742	0.969558	0.502612	7.46063
GOTERM_BP_FAT	GO:0006956~complement activation	3	5.08475	0.00931152	C4A, C3, MASP2	48	42	13528	20.131	0.998207	0.651464	13.1009
GOTERM_BP_FAT	GO:0002541~activation of plasma proteins involved in acute inflammatory response	3	5.08475	0.00974428	C4A, C3, MASP2	48	43	13528	19.6628	0.998666	0.611567	13.6689
GOTERM_BP_FAT	GO:0007200~activation of phospholipase C activity by G-protein coupled receptor protein signaling pathway coupled to IP3 second messenger	3	5.08475	0.0140286	AGT, P2RY1, HTR2A	48	52	13528	16.2596	0.999929	0.696936	19.1086
GOTERM_BP_FAT	GO:0016064~immunoglobulin mediated immune response	3	5.08475	0.0150732	C4A, C3, MASP2	48	54	13528	15.6574	0.999965	0.680431	20.3855
GOTERM_BP_FAT	GO:0019724~B cell mediated immunity	3	5.08475	0.0161503	C4A, C3, MASP2	48	56	13528	15.0982	0.999983	0.667352	21.6824
GOTERM_BP_FAT	GO:0010863~positive regulation of phospholipase C activity	3	5.08475	0.0213874	AGT, P2RY1, HTR2A	48	65	13528	13.0077	1	0.735156	27.712
GOTERM_BP_FAT	GO:0007202~activation of phospholipase C activity	3	5.08475	0.0213874	AGT, P2RY1, HTR2A	48	65	13528	13.0077	1	0.735156	27.712
GOTERM_BP_FAT	GO:0010518~positive regulation of phospholipase activity	3	5.08475	0.0239124	AGT, P2RY1, HTR2A	48	69	13528	12.2536	1	0.744219	30.4616
GOTERM_BP_FAT	GO:0002449~lymphocyte mediated immunity	3	5.08475	0.024562	C4A, C3, MASP2	48	70	13528	12.0786	1	0.7256	31.1529
GOTERM_BP_FAT	GO:0010517~regulation of phospholipase activity	3	5.08475	0.0252187	AGT, P2RY1, HTR2A	48	71	13528	11.9085	1	0.708676	31.8455
GOTERM_BP_FAT	GO:0060193~positive regulation of lipase activity	3	5.08475	0.0279167	AGT, P2RY1, HTR2A	48	75	13528	11.2733	1	0.720851	34.6227
GOTERM_BP_FAT	GO:0002460~adaptive immune response based on somatic recombination of immune receptors built from immunoglobulin superfamily domains	3	5.08475	0.0293076	C4A, C3, MASP2	48	77	13528	10.9805	1	0.715423	36.0128
GOTERM_BP_FAT	GO:0002250~adaptive immune response	3	5.08475	0.0293076	C4A, C3, MASP2	48	77	13528	10.9805	1	0.715423	36.0128
GOTERM_BP_FAT	GO:0006959~humoral immune response	3	5.08475	0.0307257	C4A, C3, MASP2	48	79	13528	10.7025	1	0.710894	37.4017
GOTERM_BP_FAT	GO:0051605~protein maturation by peptide bond cleavage	3	5.08475	0.0358981	C4A, C3, MASP2	48	86	13528	9.8314	1	0.746646	42.2327
GOTERM_BP_FAT	GO:0002443~leukocyte mediated immunity	3	5.08475	0.0358981	C4A, C3, MASP2	48	86	13528	9.8314	1	0.746646	42.2327
GOTERM_BP_FAT	GO:0060191~regulation of lipase activity	3	5.08475	0.0366629	AGT, P2RY1, HTR2A	48	87	13528	9.71839	1	0.735242	42.9167
GOTERM_BP_FAT	GO:0048015~phosphoinositide-mediated signaling	3	5.08475	0.0374339	AGT, P2RY1, HTR2A	48	88	13528	9.60795	1	0.724607	43.5986
GOTERM_BP_FAT	GO:0045742~positive regulation of epidermal growth factor receptor signaling pathway	2	3.38983	0.0375737	AGT, PDE6H	48	11	13528	51.2424	1	0.708531	43.7214
GOTERM_BP_FAT	GO:0002253~activation of immune response	3	5.08475	0.0421897	C4A, C3, MASP2	48	94	13528	8.99468	1	0.734068	47.6397
GOTERM_BP_FAT	GO:0002526~acute inflammatory response	3	5.08475	0.0454799	C4A, C3, MASP2	48	98	13528	8.62755	1	0.745401	50.2755
GOTERM_BP_FAT	GO:0043269~regulation of ion transport	3	5.08475	0.046317	P2RY1, PDZK1, HTR2A	48	99	13528	8.5404	1	0.737046	50.9261
GOTERM_BP_FAT	GO:0007263~nitric oxide mediated signal transduction	2	3.38983	0.0475789	AGT, GUCY1A3	48	14	13528	40.2619	1	0.732369	51.8918
GOTERM_BP_FAT	GO:0048584~positive regulation of response to stimulus	4	6.77966	0.0484827	C4A, C3, MASP2, AGT	48	236	13528	4.77684	1	0.725316	52.5724
GOTERM_BP_FAT	GO:0006957~complement activation, alternative pathway	2	3.38983	0.0508913	C4A, C3	48	15	13528	37.5778	1	0.729568	54.3429
GOTERM_BP_FAT	GO:0007267~cell-cell signaling	6	10.1695	0.0560253	LNPEP, TNFRSF11A, AGT, NTRK2, FGF12, HTR2A	48	600	13528	2.81833	1	0.751417	57.9128
GOTERM_BP_FAT	GO:0016485~protein processing	3	5.08475	0.0577011	C4A, C3, MASP2	48	112	13528	7.54911	1	0.749776	59.0204
GOTERM_BP_FAT	GO:0050433~regulation of catecholamine secretion	2	3.38983	0.0640285	AGT, HTR2A	48	19	13528	29.6667	1	0.774861	62.9621
GOTERM_BP_FAT	GO:0051966~regulation of synaptic transmission, glutamatergic	2	3.38983	0.0640285	NTRK2, HTR2A	48	19	13528	29.6667	1	0.774861	62.9621
GOTERM_BP_FAT	GO:0051604~protein maturation	3	5.08475	0.0670506	C4A, C3, MASP2	48	122	13528	6.93033	1	0.779854	64.7171
GOTERM_BP_FAT	GO:0008038~neuron recognition	2	3.38983	0.0705302	NRCAM, CNTNAP2	48	21	13528	26.8413	1	0.78671	66.6416
GOTERM_BP_FAT	GO:0042058~regulation of epidermal growth factor receptor signaling pathway	2	3.38983	0.0769877	AGT, PDE6H	48	23	13528	24.5072	1	0.806233	69.956
GOTERM_BP_FAT	GO:0002252~immune effector process	3	5.08475	0.0788829	C4A, C3, MASP2	48	134	13528	6.3097	1	0.804793	70.8687
GOTERM_BP_FAT	GO:0050804~regulation of synaptic transmission	3	5.08475	0.0809153	AGT, NTRK2, HTR2A	48	136	13528	6.21691	1	0.804008	71.8188
GOTERM_BP_FAT	GO:0045087~innate immune response	3	5.08475	0.082964	C4A, C3, MASP2	48	138	13528	6.12681	1	0.803347	72.7471
GOTERM_BP_FAT	GO:0006816~calcium ion transport	3	5.08475	0.0871095	SLC8A3, PRKCB, CACNA2D4	48	142	13528	5.95423	1	0.810836	74.5389
GOTERM_BP_FAT	GO:0050778~positive regulation of immune response	3	5.08475	0.0902592	C4A, C3, MASP2	48	145	13528	5.83103	1	0.814148	75.8261
GOTERM_BP_FAT	GO:0044057~regulation of system process	4	6.77966	0.0918619	AGT, NTRK2, GUCY1A3, HTR2A	48	309	13528	3.64833	1	0.811794	76.4575
GOTERM_BP_FAT	GO:0051969~regulation of transmission of nerve impulse	3	5.08475	0.0923779	AGT, NTRK2, HTR2A	48	147	13528	5.7517	1	0.805645	76.6575
GOTERM_BP_FAT	GO:0031644~regulation of neurological system process	3	5.08475	0.0988209	AGT, NTRK2, HTR2A	48	153	13528	5.52614	1	0.82014	79.0248
GOTERM_BP_FAT	GO:0050729~positive regulation of inflammatory response	2	3.38983	0.099245	C3, AGT	48	30	13528	18.7889	1	0.814055	79.1725

## Sheet: Cluster10
Category	Term	Count	%	PValue	Genes	List Total	Pop Hits	Pop Total	Fold Enrichment	Bonferroni	Benjamini	FDR
GOTERM_BP_FAT	GO:0051046~regulation of secretion	5	11.3636	0.00175848	RAB3C, TNFSF15, PDE3B, PDE8B, NSF	36	202	13528	9.30143	0.422548	0.422548	2.33822
GOTERM_BP_FAT	GO:0060341~regulation of cellular localization	5	11.3636	0.00369363	RAB3C, TNFSF15, PDE3B, PDE8B, NSF	36	248	13528	7.57616	0.6848	0.438573	4.85281
GOTERM_BP_FAT	GO:0006198~cAMP catabolic process	2	4.54545	0.01031	PDE3B, PDE8B	36	4	13528	187.889	0.960577	0.659657	13.0046
GOTERM_BP_FAT	GO:0051336~regulation of hydrolase activity	5	11.3636	0.0107764	GRM5, P2RY6, C5AR1, TNFSF15, ARAP2	36	337	13528	5.57534	0.965969	0.570493	13.5542
GOTERM_BP_FAT	GO:0051345~positive regulation of hydrolase activity	4	9.09091	0.0109284	GRM5, P2RY6, C5AR1, TNFSF15	36	179	13528	8.39727	0.967562	0.496254	13.7325
GOTERM_BP_FAT	GO:0007202~activation of phospholipase C activity	3	6.81818	0.0122136	GRM5, P2RY6, C5AR1	36	65	13528	17.3436	0.97838	0.47219	15.2274
GOTERM_BP_FAT	GO:0010863~positive regulation of phospholipase C activity	3	6.81818	0.0122136	GRM5, P2RY6, C5AR1	36	65	13528	17.3436	0.97838	0.47219	15.2274
GOTERM_BP_FAT	GO:0010518~positive regulation of phospholipase activity	3	6.81818	0.013687	GRM5, P2RY6, C5AR1	36	69	13528	16.3382	0.986429	0.458961	16.9116
GOTERM_BP_FAT	GO:0010517~regulation of phospholipase activity	3	6.81818	0.0144514	GRM5, P2RY6, C5AR1	36	71	13528	15.8779	0.989345	0.433181	17.773
GOTERM_BP_FAT	GO:0009214~cyclic nucleotide catabolic process	2	4.54545	0.0154261	PDE3B, PDE8B	36	6	13528	125.259	0.992175	0.416634	18.8595
GOTERM_BP_FAT	GO:0060193~positive regulation of lipase activity	3	6.81818	0.0160342	GRM5, P2RY6, C5AR1	36	75	13528	15.0311	0.993547	0.396085	19.5306
GOTERM_BP_FAT	GO:0060191~regulation of lipase activity	3	6.81818	0.0212027	GRM5, P2RY6, C5AR1	36	87	13528	12.9579	0.998752	0.455481	25.0307
GOTERM_BP_FAT	GO:0009125~nucleoside monophosphate catabolic process	2	4.54545	0.0230523	PDE3B, PDE8B	36	9	13528	83.5062	0.999308	0.454676	26.9128
GOTERM_BP_FAT	GO:0043085~positive regulation of catalytic activity	5	11.3636	0.0440992	GRM5, P2RY6, C5AR1, MET, TNFSF15	36	520	13528	3.61325	0.999999	0.661228	45.463
GOTERM_BP_FAT	GO:0046058~cAMP metabolic process	2	4.54545	0.052987	PDE3B, PDE8B	36	21	13528	35.7884	1	0.702782	51.8989
GOTERM_BP_FAT	GO:0044093~positive regulation of molecular function	5	11.3636	0.0632133	GRM5, P2RY6, C5AR1, MET, TNFSF15	36	586	13528	3.2063	1	0.742885	58.4311
GOTERM_BP_FAT	GO:0007186~G-protein coupled receptor protein signaling pathway	7	15.9091	0.065828	GRM5, RAMP3, P2RY12, P2RY6, C5AR1, SORCS1, BRS3	36	1123	13528	2.34234	1	0.734953	59.964
GOTERM_BP_FAT	GO:0007243~protein kinase cascade	4	9.09091	0.0698021	P2RY12, C5AR1, MET, TNFSF15	36	370	13528	4.06246	1	0.734988	62.194
GOTERM_BP_FAT	GO:0007270~nerve-nerve synaptic transmission	2	4.54545	0.0772503	GABRB3, CAMK4	36	31	13528	24.2437	1	0.751808	66.0667
GOTERM_BP_FAT	GO:0006195~purine nucleotide catabolic process	2	4.54545	0.08203	PDE3B, PDE8B	36	33	13528	22.7744	1	0.754752	68.3549
GOTERM_BP_FAT	GO:0017157~regulation of exocytosis	2	4.54545	0.0844108	RAB3C, NSF	36	34	13528	22.1046	1	0.747343	69.4406
GOTERM_BP_FAT	GO:0009187~cyclic nucleotide metabolic process	2	4.54545	0.0938741	PDE3B, PDE8B	36	38	13528	19.7778	1	0.768823	73.424
GOTERM_BP_FAT	GO:0050796~regulation of insulin secretion	2	4.54545	0.0985701	PDE3B, PDE8B	36	40	13528	18.7889	1	0.770463	75.217

[truncated: 2 more sheets: Cluster11, Cluster12]
